# Supplementary material for: Sustained diabetes remission induced by FGF1 involves a shift in transcriptionally distinct AgRP neuron subpopulations
Source: Mol Metab. 2025 Dec 9;103:102300. doi: 10.1016/j.molmet.2025.102300 (PMC12808567; doi:10.1016/j.molmet.2025.102300)
Supplement: Multimedia component 1 [file mmc1.xlsx]

## Sheet: Supp Table 1
cluster	fgf1_day	fgf1_comparison	grouping	cells_a	cells_b	hub_node	hub_node_name	terminal_names	term_size	query_size	intersection_size	p_value	gene_ids
Agrp	Day5	obob5v5	fgf1_grouping	neg	none	GO:0035113	embryonic appendage morphogenesis	NA	132	61	5	0.0264197	Fras1; Gli2; Zbtb16; Chd7; Rarb
Agrp	Day5	obob5v5	fgf1_grouping	neg	none	GO:0031589	cell-substrate adhesion	NA	355	173	11	0.0430192	Vwc2; Cdh13; Carmil1; Eda; Gcnt2; Rin2; Nexmif; Limch1; Fmn1; Flna; Ntn4
Agrp	Day5	obob5v5	fgf1_grouping	pos	none	GO:0050803	regulation of synapse structure or activity	regulation of presynapse assembly	297	427	24	2.20309e-07	Zfp804a; Il1rapl2; Mef2c; Cntnap4; Nrg1; Il1rapl1; Cdh8; Lrrtm4; Nlgn1; Lrrn1; Lrfn5; Lrfn2; Tiam1; Elavl2; Lrrtm3; Cdkl5; Lrrk2; Clstn2; Flrt3; Ppfia2; Ptn; Grid2; Cdh2; Mdga1
Agrp	Day5	obob5v5	fgf1_grouping	pos	none	GO:0019932	second-messenger-mediated signaling	NA	300	269	19	5.64037e-07	Nrg1; Pde3a; Crhr1; Grin2b; Cap2; Agtr1a; Sgcd; Grm1; Chrm3; Gnai1; Ptprj; Ncald; Nos1; Tox3; Lrrk2; Pde9a; Htr2c; Pde7b; Cdh13
Agrp	Day5	obob5v5	fgf1_grouping	pos	none	GO:0007200	phospholipase C-activating G protein-coupled receptor signaling pathway	NA	80	261	10	1.36484e-05	Hcrtr2; Crhr1; Esr1; Agtr1a; Npr3; Plcb1; Grm1; Chrm3; Ano1; Htr2c
Agrp	Day5	obob5v5	fgf1_grouping	pos	none	GO:0007214	gamma-aminobutyric acid signaling pathway	NA	29	609	9	2.37786e-05	Plcl1; Cacnb4; Htr4; Gabrg2; Gabrg3; Gabrb2; Gabra4; Gabra3; Gabra5
Agrp	Day5	obob5v5	fgf1_grouping	pos	none	GO:0042391	regulation of membrane potential	NA	485	636	34	5.31504e-05	Mef2c; Trpc5; Grik2; Nlgn1; Scn1a; Grin2b; Ctnna3; Kcnk13; Grm1; Cacnb4; Nos1; Ano1; Gria3; Lrrk2; Grik4; Bcl2; Gabrg2; Fgf12; Kcnmb2; Gabrg3; Gabrb2; Ptn; Grid2; Gabra4; Grin3a; Bcl2l1; Kcnh4; Gabra3; Cngb1; Glra4; Ano6; Gabra5; Kcnd3; Pex5l
Agrp	Day5	obob5v5	fgf1_grouping	pos	none	GO:0040013	negative regulation of locomotion	negative regulation of cell migration	350	385	20	0.00047446	Mef2c; Nrg1; Ptprr; Ptprm; Cdh11; Plcb1; Slit2; Ripor2; Limch1; Ptprj; Mcc; Robo1; Htr2c; Tafa5; Bcl2; Stard13; Tet1; Sulf1; Tmeff2; Ptn
Agrp	Day5	obob5v5	fgf1_grouping	pos	none	GO:1990806	ligand-gated ion channel signaling pathway	NA	39	508	8	0.00135724	Grik2; Grin2b; Plcb1; Chrm3; Gria3; Grik4; Grid2; Grin3a
Agrp	Day5	obob5v5	fgf1_grouping	pos	none	GO:0099003	vesicle-mediated transport in synapse	NA	255	625	21	0.00156663	Rph3a; Nrg1; Syt1; Nlgn1; Cadps2; Unc13c; Efnb2; Cacnb4; Lrrk2; Amph; Usp46; Hip1; Ppfia2; Slc18a2; Cdh2; Syt10; Bcl2l1; Rab3b; Sh3gl2; Syt9; Ap1s2
Agrp	Day5	obob5v5	fgf1_grouping	pos	none	GO:0001505	regulation of neurotransmitter levels	NA	198	616	18	0.00192698	Mef2c; Rph3a; Syt1; Nlgn1; Cadps2; Unc13c; Nrxn3; Cacnb4; Nos1; Lrrk2; Htr2c; Ppfia2; Slc18a2; Kmo; Syt10; Bcl2l1; Rab3b; Syt9
Agrp	Day5	obob5v5	fgf1_grouping	pos	none	GO:0007215	glutamate receptor signaling pathway	NA	55	508	9	0.00201943	Grik2; Grin2b; Plcb1; Grm1; Gria3; Grik4; Grm3; Grid2; Grin3a
Agrp	Day5	obob5v5	fgf1_grouping	pos	none	GO:0016358	dendrite development	NA	306	533	21	0.00236182	Mef2c; Trpc5; Nlgn1; Fat3; Tiam1; Ptprz1; Csmd3; Alk; Cdkl5; Lrrk2; Dab1; Sdc2; Ppfia2; Tet1; Ptn; Epha5; Matn2; Sdk1; Kndc1; Grin3a; Fstl4
Agrp	Day5	obob5v5	fgf1_grouping	pos	none	GO:0006821	chloride transport	NA	129	609	14	0.00347645	Kcnt2; Ano1; Gabrg2; Gabrg3; Gabrb2; Ano3; Best3; Gabra4; Ano4; Gabra3; Glra4; Slc12a1; Ano6; Gabra5
Agrp	Day5	obob5v5	fgf1_grouping	pos	none	GO:0006836	neurotransmitter transport	NA	211	433	15	0.00459105	Mef2c; Rph3a; Syt1; Nlgn1; Cadps2; Unc13c; Nrxn3; Cacnb4; Nos1; Lrrk2; Htr2c; Ppfia2; Slc18a2; Kmo; Syt10
Agrp	Day5	obob5v5	fgf1_grouping	pos	none	GO:0008038	neuron recognition	NA	43	16	3	0.00502407	Cntn5; Cntn6; Dscaml1
Agrp	Day5	obob5v5	fgf1_grouping	pos	none	GO:0071867	response to monoamine	cellular response to catecholamine stimulus	87	354	9	0.00536817	Pde4b; Chrm3; Alk; Nos1; Htr4; Lrrk2; Htr2c; Nsg2; Gnal
Agrp	Day5	obob5v5	fgf1_grouping	pos	none	GO:0034332	adherens junction organization	NA	58	554	9	0.00654099	Cdh8; Cdh11; Cdh4; Efnb2; Cdh10; Cdh13; Cdh2; Cdh12; Cdh6
Agrp	Day5	obob5v5	fgf1_grouping	pos	none	GO:1902074	response to salt	NA	410	646	27	0.00662808	Mef2c; Syt1; Crhr1; Nlgn1; Igf1r; Ryr3; Plcb1; Chrm3; Tiam1; Nos1; Sorbs2; Syt17; Cpne4; Trpv6; Pgr; Kcnmb2; Aspn; Cpne8; Syt10; Sdk1; Cacng4; Itga2; Ttn; Adcy8; Syt9; Atp7a; Cpne7
Agrp	Day5	obob5v5	fgf1_grouping	pos	none	GO:0046660	female sex differentiation	female gonad development	164	513	14	0.00830608	Schip1; Col9a3; Esr1; Arid5b; Slit2; Csmd1; Adamts1; Gas2; Pgr; Mertk; Bcl2; Ctnna1; Bcl2l1; Fshr
Agrp	Day5	obob5v5	fgf1_grouping	pos	none	GO:0042698	ovulation cycle	NA	91	385	9	0.015436	Schip1; Enpp2; Esr1; Igf1r; Slit2; Adamts1; Gas2; Pgr; Ptn
Agrp	Day5	obob5v5	fgf1_grouping	pos	none	GO:0098656	monoatomic anion transmembrane transport	NA	150	609	14	0.0206641	Kcnt2; Ano1; Gabrg2; Gabrg3; Gabrb2; Ano3; Best3; Gabra4; Ano4; Gabra3; Glra4; Slc12a1; Ano6; Gabra5
Agrp	Day5	obob5v5	fgf1_grouping	pos	none	GO:0009214	cyclic nucleotide catabolic process	NA	14	267	4	0.0210495	Pde1a; Pde4b; Pde9a; Pde7b
Agrp	Day5	obob5v5	fgf1_grouping	pos	none	GO:0071277	cellular response to calcium ion	NA	89	646	11	0.0227697	Mef2c; Syt1; Nlgn1; Ryr3; Syt17; Cpne4; Cpne8; Syt10; Adcy8; Syt9; Cpne7
Agrp	Day5	obob5v5	fgf1_grouping	pos	none	GO:0045229	external encapsulating structure organization	NA	304	575	20	0.0247945	Tnxb; Col23a1; Hpse2; Col9a3; Adamts18; Adamtsl3; Mmp16; Adamts1; Gas2; Adamts17; Sulf1; Matn2; Myo1e; Rxfp1; Ntn4; Fshr; Col4a4; Hsd17b12; Col8a1; Tgfbr1
Agrp	Day5	obob5v5	fgf1_grouping	pos	none	GO:0043062	extracellular structure organization	NA	305	575	20	0.0260156	Tnxb; Col23a1; Hpse2; Col9a3; Adamts18; Adamtsl3; Mmp16; Adamts1; Gas2; Adamts17; Sulf1; Matn2; Myo1e; Rxfp1; Ntn4; Fshr; Col4a4; Hsd17b12; Col8a1; Tgfbr1
Agrp	Day5	obob5v5	fgf1_grouping	pos	none	GO:0042596	fear response	NA	60	349	7	0.0300016	Mef2c; Crhr1; Grik2; Ankfn1; Usp46; Htr2c; Bcl2
Agrp	Day5	obob5v5	fgf1_grouping	pos	none	GO:0021885	forebrain cell migration	NA	70	427	8	0.0363278	Nrg1; Slit2; Ccdc141; Lrrk2; Robo1; Dab1; Syne2; Mdga1
Agrp	Day5	obob5v5	fgf1_grouping	pos	none	GO:0045664	regulation of neuron differentiation	NA	240	518	16	0.0459187	Cntn4; Mef2c; Trpc5; Brinp3; Nlgn1; Sox5; Pbx1; Vwc2; Alk; Lrrk2; Dab1; Bcl2; Cdon; Gli2; Socs2; Vwc2l
Astrocytes	Day5	obob5v5	fgf1_grouping	pos	none	GO:0016358	dendrite development	regulation of dendritic spine development	306	646	29	9.49971e-07	Cacna1a; App; Ube3a; Ctnna2; Caprin1; Dlg4; Mpdz; Afdn; Dclk1; Reln; Mef2c; Grin3a; Sipa1l1; Acsl4; Grip1; Lpar1; Prickle1; Dab1; Tanc2; Csmd3; Ptprd; Dcdc2a; Rbfox2; Phactr1; Ngef; Abi3bp; Map2; Prex1; Ptn
Astrocytes	Day5	obob5v5	fgf1_grouping	pos	none	GO:0044782	cilium organization	sperm axoneme assembly	408	466	27	8.35947e-06	Cfap44; Dync2h1; Cep290; Cfap47; Dclk1; Iqub; Cep126; Dnah2; Daw1; Ift88; Spag16; Abcc4; Snx10; Ttc12; Bbs9; Cplane1; Kifap3; Dnah7b; Spef2; Armc2; Parva; Prickle1; Armc9; Wdpcp; Cfap74; Rttn; Cfap69
Astrocytes	Day5	obob5v5	fgf1_grouping	pos	none	GO:0042391	regulation of membrane potential	NA	485	613	32	0.000228383	Cacna1a; App; Dlg4; Grik4; Afdn; Kcnd3; Fgf12; Reln; Mef2c; Grin3a; Pex5l; Clic1; Cacnb2; Prkce; Pclo; Rimbp2; Grik2; Rims2; Dgki; Gclm; Kmt2a; Kcnk2; Dpp6; Rgs7; Fgf13; Dcdc2a; Prkn; Slc24a4; Kcnj3; Calm1; Grid1; Kcnq3
Astrocytes	Day5	obob5v5	fgf1_grouping	pos	none	GO:0050803	regulation of synapse structure or activity	regulation of postsynapse organization	297	646	24	0.000623765	App; Ube3a; Gpc4; Ctnna2; Caprin1; Afdn; Rps6ka5; Reln; Mef2c; Sipa1l1; Slc7a11; Ror2; Il1rap; Epha7; Tanc2; Cttnbp2; Ptprd; Sparc; Ptprt; Ngef; Abi3bp; Gpm6a; Grid1; Ptn
Astrocytes	Day5	obob5v5	fgf1_grouping	pos	none	GO:1990778	protein localization to cell periphery	neurotransmitter receptor localization to postsynaptic specialization membrane	380	502	23	0.00218328	Kcnip4; Gpc4; Adam22; Dlg4; Nsf; Afdn; Gpc6; Lztfl1; Sptbn1; Cacnb2; Rdx; Dlg2; Large1; Pacs1; Iqsec2; Rock2; Grip1; Gpr158; Nbea; Commd1; Rapgef6; Dpp6; Fgf13
Astrocytes	Day5	obob5v5	fgf1_grouping	pos	none	GO:0001539	cilium or flagellum-dependent cell motility	sperm axoneme assembly	170	343	12	0.00476017	Taf7l; Cfap44; Catspere2; Kif9; Cfap47; Enkur; Lztfl1; Dnah2; Spag16; Ttc12; Spef2; Armc2
Astrocytes	Day5	obob5v5	fgf1_grouping	pos	none	GO:0031503	protein-containing complex localization	neurotransmitter receptor localization to postsynaptic specialization membrane	227	405	15	0.00478349	Dync2h1; Gpc4; Adam22; Dlg4; Cep112; Gpc6; Mdn1; Reln; Rdx; Dlg2; Iqsec2; Grip1; Lpar1; Wdpcp; Nbea
Astrocytes	Day5	obob5v5	fgf1_grouping	pos	none	GO:0007264	small GTPase mediated signal transduction	NA	419	450	22	0.00644105	Rasgrf1; Scai; Reln; Cdh13; Rabif; Rdx; Sipa1l1; Arhgef9; Slit2; Synj2bp; Iqsec2; Rock2; Dock7; Dennd4a; Lpar1; Dab1; Dock3; Robo1; Dgki; Chn1; Stard13; Rapgef6
Astrocytes	Day5	obob5v5	fgf1_grouping	pos	none	GO:0050923	regulation of negative chemotaxis	NA	3	412	3	0.00814694	Plxna4; Slit2; Robo1
Astrocytes	Day5	obob5v5	fgf1_grouping	pos	none	GO:1902414	protein localization to cell junction	neurotransmitter receptor localization to postsynaptic specialization membrane	128	405	11	0.00914557	Gpc4; Adam22; Dlg4; Afdn; Gpc6; Reln; Dlg2; Pclo; Iqsec2; Grip1; Nbea
Astrocytes	Day5	obob5v5	fgf1_grouping	pos	none	GO:0097722	sperm motility	sperm axoneme assembly	153	343	11	0.0106165	Taf7l; Cfap44; Catspere2; Kif9; Cfap47; Enkur; Lztfl1; Spag16; Ttc12; Spef2; Armc2
Astrocytes	Day5	obob5v5	fgf1_grouping	pos	none	GO:0001764	neuron migration	NA	193	595	16	0.0157884	Ctnna2; Astn2; Dclk1; Reln; Mef2c; Fzd3; Large1; Usp9x; Dab1; Chl1; Fgf13; Dcdc2a; Sema6a; Mrtfa; Phactr1; Gpm6a
Astrocytes	Day5	obob5v5	fgf1_grouping	pos	none	GO:0099072	regulation of postsynaptic membrane neurotransmitter receptor levels	NA	129	515	12	0.0169808	Gpc4; Adam22; Dlg4; Gpc6; Rdx; Dlg2; Iqsec2; Grip1; Lpar1; Nbea; Cacng4; Prkn
Astrocytes	Day5	obob5v5	fgf1_grouping	pos	none	GO:0071670	smooth muscle cell chemotaxis	NA	10	377	4	0.0170625	Pdgfd; Slit2; Lpar1; Parva
Astrocytes	Day5	obob5v5	fgf1_grouping	pos	none	GO:0050890	cognition	NA	358	565	22	0.0194076	App; Ube3a; Synj1; Reln; Kcnab1; Mef2c; Large1; Btbd9; Atp8a1; Slc7a11; Dgki; Chl1; Kmt2a; Kcnk2; Rtl4; Gnas; Fgf13; Dcdc2a; Prkn; Foxp2; Sobp; Cyp7b1
Astrocytes	Day5	obob5v5	fgf1_grouping	pos	none	GO:0014846	esophagus smooth muscle contraction	NA	2	98	2	0.0299556	Sulf2; Sulf1
Astrocytes	Day5	obob5v5	fgf1_grouping	pos	none	GO:0043954	cellular component maintenance	NA	95	406	9	0.0320417	App; Dlg4; Afdn; Plekha7; Dlg2; Pclo; Plxna4; Rimbp2; Rims2
Ghrh	Day5	obob5v5	fgf1_grouping	neg	none	GO:0040018	positive regulation of multicellular organism growth	NA	39	101	4	0.0291804	Bcl2; Chd7; Ghrh; Ghr
Ghrh	Day5	obob5v5	fgf1_grouping	pos	none	GO:0038138	ERBB4-ERBB4 signaling pathway	NA	6	36	2	0.0435289	Erbb4; Nrg3
Htr3b	Day5	obob5v5	fgf1_grouping	neg	none	GO:0045229	external encapsulating structure organization	glomerular basement membrane development	304	254	16	8.40645e-05	Col4a4; Col4a3; Col18a1; Col8a1; Adamts18; Col14a1; Ecm2; Adamts16; Antxr1; Ext1; Gas6; Reck; Sulf1; Tnxb; Adamts6; B4galt1
Htr3b	Day5	obob5v5	fgf1_grouping	neg	none	GO:0043062	extracellular structure organization	glomerular basement membrane development	305	254	16	8.79779e-05	Col4a4; Col4a3; Col18a1; Col8a1; Adamts18; Col14a1; Ecm2; Adamts16; Antxr1; Ext1; Gas6; Reck; Sulf1; Tnxb; Adamts6; B4galt1
Htr3b	Day5	obob5v5	fgf1_grouping	neg	none	GO:1902074	response to salt	NA	410	275	18	0.000608045	Plcb1; Col18a1; Trpc3; Plcg2; Sdk1; Chrm3; Syt17; Nos1; Nek7; Runx2; Chrm2; Bcl11a; Adgrv1; Rgs10; Foxo1; Cnr1; Stk39; Aspn
Htr3b	Day5	obob5v5	fgf1_grouping	neg	none	GO:0007264	small GTPase mediated signal transduction	NA	419	462	24	0.000738933	Auts2; Sipa1l1; Abca1; Dock2; Nrg1; Arhgdib; Rgl1; Rasgrf2; Cdh13; Dock4; Cdon; Stard13; Srgap1; Dok5; Rnd3; Kitl; Tiam2; Arhgef28; Garnl3; Ksr1; Arhgef3; Akap13; Bcl6; Dab1
Htr3b	Day5	obob5v5	fgf1_grouping	neg	none	GO:0072001	renal system development	NA	358	7	4	0.00228909	Col4a4; Col4a3; Cyp26b1; Pcsk5
Htr3b	Day5	obob5v5	fgf1_grouping	neg	none	GO:0031589	cell-substrate adhesion	NA	355	459	20	0.00819022	Pcsk5; Col8a1; Ecm2; S100a10; Antxr1; Gas6; Skap1; Fmn1; Col26a1; Cdh13; Tnxb; Parva; Ptprk; Itgb8; Rin2; Prkx; Rreb1; Wdpcp; Utrn; Bcl6
Htr3b	Day5	obob5v5	fgf1_grouping	neg	none	GO:0048736	appendage development	limb morphogenesis	197	422	13	0.0341484	Cyp26b1; Pcsk5; Plxna2; Ext1; Runx2; Rarb; Reck; Fmn1; Sulf1; Zbtb16; Fras1; Chst11; Wdpcp
Htr3b	Day5	obob5v5	fgf1_grouping	neg	none	GO:0007213	G protein-coupled acetylcholine receptor signaling pathway	NA	21	205	4	0.0387439	Plcb1; Chrm3; Chrm2; Rgs10
Htr3b	Day5	obob5v5	fgf1_grouping	neg	none	GO:0032835	glomerulus development	NA	74	3	2	0.0487612	Col4a4; Col4a3
Htr3b	Day5	obob5v5	fgf1_grouping	pos	none	GO:0072001	renal system development	NA	358	82	10	0.000310327	Col4a4; Col4a3; Kirrel3; Tiparp; Ptpro; Cyp26b1; Rarb; Pcsk5; Fras1; Schip1
Htr3b	Day5	obob5v5	fgf1_grouping	pos	none	GO:0071875	adrenergic receptor signaling pathway	NA	32	287	6	0.00220474	Nos1; Adra1b; Gnas; Akap13; Gpr101; Adra1a
Htr3b	Day5	obob5v5	fgf1_grouping	pos	none	GO:0050803	regulation of synapse structure or activity	regulation of synapse assembly	297	420	18	0.00263563	Gpc4; Ptpro; Ntrk2; Nrcam; Cdkl5; Il1rap; Frmpd4; Elavl2; Nedd9; Rps6ka5; Negr1; Flrt2; Clstn2; Ephb1; Sipa1l1; Homer1; Nrg1; Flrt3
Htr3b	Day5	obob5v5	fgf1_grouping	pos	none	GO:1902074	response to salt	NA	410	370	20	0.00277791	Plcb1; Pcsk1; Pcdh15; Rgs10; Bcl11a; Htr2a; Nos1; Cpne4; Sdk1; Col18a1; Scn5a; Chrm2; Kcnh1; Syt1; Syt17; Oprm1; Foxo1; Oprk1; Homer1; Trpc3
Htr3b	Day5	obob5v5	fgf1_grouping	pos	none	GO:0007214	gamma-aminobutyric acid signaling pathway	NA	29	352	6	0.00388961	Gabra3; Slc12a2; Gabrg1; Gabrb1; Gabra2; Gabra4
Htr3b	Day5	obob5v5	fgf1_grouping	pos	none	GO:0003012	muscle system process	NA	426	431	22	0.00400547	Dock4; Nr4a1; Col14a1; Htr2a; Stac; Nos1; Adra1b; Sulf1; Map2k6; Scn5a; Akap13; Tpm4; Chrm2; Nr3c1; Jarid2; Adra1a; Foxo1; Atp1b1; Homer1; Trpc3; Tmod1; Cacna2d1
Htr3b	Day5	obob5v5	fgf1_grouping	pos	none	GO:0043402	glucocorticoid mediated signaling pathway	NA	4	231	3	0.00542785	Sgk1; Akap13; Nr3c1
Htr3b	Day5	obob5v5	fgf1_grouping	pos	none	GO:0048148	behavioral response to cocaine	NA	18	369	5	0.00766236	Htr2a; Nos1; Sdk1; Oprk1; Homer1
Htr3b	Day5	obob5v5	fgf1_grouping	pos	none	GO:0032835	glomerulus development	NA	74	41	4	0.0108215	Col4a4; Col4a3; Kirrel3; Ptpro
Htr3b	Day5	obob5v5	fgf1_grouping	pos	none	GO:0031958	corticosteroid receptor signaling pathway	NA	17	438	5	0.0129063	Ntrk2; Cry1; Nr3c1; Jak2; Lmo3
Htr3b	Day5	obob5v5	fgf1_grouping	pos	none	GO:0048736	appendage development	limb morphogenesis	197	458	14	0.0174698	Cyp26b1; Rarb; Pcsk5; Fras1; Gnas; Sulf1; Ext1; Plxna2; Wdpcp; Chd7; Rspo3; Chst11; Fmn1; Zbtb16
Htr3b	Day5	obob5v5	fgf1_grouping	pos	none	GO:0046434	organophosphate catabolic process	NA	146	57	5	0.0321381	Plcb1; Ntsr1; Dpyd; Pde1a; Gda
Htr3b	Day5	obob5v5	fgf1_grouping	pos	none	GO:0043087	regulation of GTPase activity	NA	339	360	16	0.0343917	Rgs10; Sipa1l2; Bcl6; Ntrk2; Cdkl5; Rasgef1c; Gnas; Nedd9; Plxna2; S100a10; Rasgrf2; Rasgrp1; Tbc1d1; Rgl1; Sipa1l1; Arap2
Htr3b	Day5	obob5v5	fgf1_grouping	pos	none	GO:0007264	small GTPase mediated signal transduction	NA	419	399	19	0.0421539	Dock4; Arhgef28; Sipa1l2; Rnd3; Bcl6; Srgap1; Auts2; Rasgef1c; Ksr1; Akap13; Rasgrf2; Adra1a; Rasgrp1; Stard13; Rgl1; Sipa1l1; Arhgdib; Nrg1; Nrp1
Htr3b	Day5	obob5v5	fgf1_grouping	pos	none	GO:0042391	regulation of membrane potential	NA	485	376	20	0.0425101	Ntsr1; Ntrk2; Nrcam; Nos1; Pex5l; Gabra3; Kcnk9; Scn5a; Kcnip1; Pid1; Oprm1; Adra1a; Gabrg1; Kcnk13; Gabrb1; Gabra2; Atp1b1; Gabra4; Gria3; Rgs7bp
Irx5__Lmx1a	Day5	obob5v5	fgf1_grouping	pos	none	GO:0016358	dendrite development	NA	306	211	14	0.000304921	Sdk1; Alk; Lzts1; Ephb1; Chrna7; Cdkl5; Prex1; Epha5; Fstl4; Dock10; Trpc6; Dab1; Ptn; Camk1d
Irx5__Lmx1a	Day5	obob5v5	fgf1_grouping	pos	none	GO:0050803	regulation of synapse structure or activity	NA	297	261	15	0.000482962	Ptprt; Lzts1; Ptpro; Ephb1; Zfp804a; Chrna7; Asic2; Cdkl5; Elavl2; Lrtm1; Ptn; Pik3r1; Adgrl2; Cdh8; Cdh2
Irx5__Lmx1a	Day5	obob5v5	fgf1_grouping	pos	none	GO:0042391	regulation of membrane potential	NA	485	250	17	0.00666303	Grik3; Kcnd2; Glra2; Fgf13; Igsf11; Chrna7; Oprm1; Asic2; Grik4; Camk2d; Hcn1; Tac1; Kcnk13; Ptn; Kcnn2; Gabra5; Insyn2b
Irx5__Lmx1a	Day5	obob5v5	fgf1_grouping	pos	none	GO:0043951	negative regulation of cAMP-mediated signaling	NA	15	222	4	0.0111066	Pde3a; Oprm1; Pde4d; Pde11a
Irx5__Lmx1a	Day5	obob5v5	fgf1_grouping	pos	none	GO:0071867	response to monoamine	cellular response to dopamine	87	167	6	0.0338394	Alk; Chrm2; Oprm1; Htr2a; Hrh1; Pde4d
Irx5__Lmx1a	Day5	obob5v5	fgf1_grouping	pos	none	GO:0098742	cell-cell adhesion via plasma-membrane adhesion molecules	NA	275	261	12	0.0339999	Ptprt; Kirrel3; Cdh13; Sdk1; Cdh4; Igsf11; Robo1; Dab1; Pcdh7; Pcdh19; Cdh8; Cdh2
Irx5__Lmx1a	Day5	obob5v5	fgf1_grouping	pos	none	GO:0006939	smooth muscle contraction	NA	113	200	7	0.0436116	Cald1; Chrm2; Htr2a; Mylk; Atp2b1; Pde4d; Rap1gds1
Irx5__Lmx1a	Day5	obob5v5	fgf1_grouping	pos	none	GO:0045471	response to ethanol	NA	169	90	6	0.0439408	Hpgd; Glra2; Maob; Itpr2; Chrna7; Oprm1
Kiss1__Tac2	Day5	obob5v5	fgf1_grouping	neg	none	GO:0060252	positive regulation of glial cell proliferation	NA	29	32	3	0.0091628	Ntn1; Igf1; Nrg1
Kiss1__Tac2	Day5	obob5v5	fgf1_grouping	neg	none	GO:0007264	small GTPase mediated signal transduction	NA	419	35	6	0.0256633	Ntn1; Rab39; Igf1; Itgav; Nrg1; Dock10
Kiss1__Tac2	Day5	obob5v5	fgf1_grouping	neg	none	GO:0022612	gland morphogenesis	NA	147	10	3	0.0312428	Lama1; Ntn1; Igf1
Kiss1__Tac2	Day5	obob5v5	fgf1_grouping	neg	none	GO:0050919	negative chemotaxis	NA	45	32	3	0.035125	Ntn1; Itgav; Nrg1
Kiss1__Tac2	Day5	obob5v5	fgf1_grouping	neg	none	GO:0048880	sensory system development	eye development	439	36	6	0.0395027	Lama1; Mitf; Inhbb; Olfm3; Spred2; Sdk1
Nfix__Nfib	Day14	obob14v14	fgf1_grouping	neg	none	GO:0098742	cell-cell adhesion via plasma-membrane adhesion molecules	NA	275	82	11	1.62987e-06	Clstn2; Pcdh9; Robo1; Sdk1; Cdh4; Efna5; Ptprm; Ntng1; Cdh9; Cdh12; Ptprd
Nfix__Nfib	Day14	obob14v14	fgf1_grouping	neg	none	GO:0048592	eye morphogenesis	NA	182	56	6	0.00455405	Rarb; Sdk1; Thrb; Meis1; Ptprm; Col8a1
Nfix__Nfib	Day14	obob14v14	fgf1_grouping	neg	none	GO:0021800	cerebral cortex tangential migration	NA	7	20	2	0.0229998	Reln; Robo1
Nfix__Nfib	Day14	obob14v14	fgf1_grouping	neg	none	GO:0050673	epithelial cell proliferation	NA	487	60	8	0.0257426	Erbb4; Mcc; Hgf; Robo1; Fgf1; Ptprm; Col8a1; Nfib
Nfix__Nfib	Day14	obob14v14	fgf1_grouping	neg	none	GO:0030900	forebrain development	NA	450	20	5	0.0338984	Rarb; Erbb4; Reln; Pcdh9; Robo1
OPC	Day14	obob14v14	fgf1_grouping	pos	none	GO:0070302	regulation of stress-activated protein kinase signaling cascade	NA	201	302	11	0.0426961	Egfr; Mdfic; Cracr2a; Lyn; Tnfrsf19; Stk25; Vegfa; Sh3rf3; Rapgef1; Rassf2; Igf1r
OPC	Day5	obob5v5	fgf1_grouping	neg	none	GO:0016358	dendrite development	regulation of dendrite morphogenesis	306	1012	47	5.17804e-13	Prickle1; Pak2; Kalrn; Camk1d; Hecw1; Sh3glb1; Trpc5; Ephb2; Rac1; Mef2c; Abi1; Nedd4l; Cntnap2; Mink1; App; Sdc2; Strn; Myo6; Ube3a; Nr2e1; Grin1; Map1b; Elavl4; Ezh2; Tet1; Epha4; Tbc1d24; Cdc42; Grip1; Dab1; Sema4d; Dcx; Chrna7; Pak3; Reln; Map6; Btbd3; Rapgef4; Rap2a; Hnrnpk; Wls; Hprt; Srcin1; Sdk1; Camsap2; Zdhhc15; Arf4
OPC	Day5	obob5v5	fgf1_grouping	neg	none	GO:0042391	regulation of membrane potential	cardiac muscle cell action potential involved in contraction	485	252	30	7.69978e-13	Gabra2; Scn1a; Kmt2a; Gabrb1; Akap7; Rimbp2; Prkcz; Kcnn2; Kcnj3; Gabrb3; Abat; Ryr2; Bin1; Nos1ap; Pex5l; Glrb; Cacnb2; Pclo; Trpc5; Kcnh7; Kcnk13; Gabra3; Cacna2d1; Dlg1; Mef2c; Slc8a3; Nedd4l; Camk2d; Celf4; Cntnap2
OPC	Day5	obob5v5	fgf1_grouping	neg	none	GO:0050890	cognition	memory; associative learning	358	563	36	1.96692e-11	Kmt2a; Snap25; Nrg1; Prkcz; Tmod2; Chl1; Kalrn; Gabrb3; Kcnab1; Rcan2; Epm2a; Ncstn; Ephb2; Tafa2; Mef2c; Camk4; Thra; Jakmip1; Slc8a3; Bche; Cntnap2; App; Lgmn; Syt11; Fgf13; Grm7; Clstn2; Tuba1a; Ube3a; Grin1; Elavl4; Mapt; Foxp2; Large1; Neto1; Gnas
OPC	Day5	obob5v5	fgf1_grouping	neg	none	GO:0050803	regulation of synapse structure or activity	regulation of synapse assembly; regulation of postsynapse organization	297	1079	42	3.03802e-09	Snap25; Nrg1; Sparcl1; Kalrn; Lingo2; Ptpro; Ephb2; Syndig1; Mef2c; Ptpn13; Cdh2; Flrt2; App; Clstn2; Tuba1a; Ube3a; Grin1; Efna5; Epha4; Cdc42; Lrtm1; Sema4d; Chrna7; Gpm6a; Pak3; Reln; Rapgef4; Zfp804a; Rps6ka5; Cdh8; Asic2; Rap2a; Sema4a; Snca; Hnrnpk; Frmpd4; Srcin1; Zdhhc15; Arf4; Sybu; Nectin1; Etv5
OPC	Day5	obob5v5	fgf1_grouping	neg	none	GO:0001667	ameboidal-type cell migration	regulation of epithelial cell migration	444	1051	48	5.2201e-07	Hdac9; Rtn4; Ptpn11; Schip1; Arid5b; Dicer1; Prkd1; Pfn2; Sema3e; Rac1; Mef2c; Arhgap5; Cdh2; Lgmn; Mia3; Ccbe1; Adamts9; Mcc; Prr5l; Nr2e1; Foxp1; Mapre2; Gna12; Cdc42; Zfand5; Coro1c; Slit2; Daam2; Pik3r3; Sema4d; Wdpcp; Pxn; Ptprr; Notch1; Pak3; Tns1; Sema4a; Rhoj; Bcar1; Cib1; Fbn2; Tgfbr1; Phactr4; Has2; Tgfb2; Irs2; Zeb2; Vash1
OPC	Day5	obob5v5	fgf1_grouping	neg	none	GO:1990778	protein localization to cell periphery	NA	380	904	39	1.69574e-06	Snap25; Tspan5; Prkcz; Epb41l3; Gpr158; Kalrn; Sptbn1; Cacnb2; Epm2a; Kcnb2; Ephb2; Dlg1; Rac1; Rab40c; Cdh2; Camk2d; Efcab7; Bbip1; Fgf13; Rab3c; Ttc8; Kcnip4; Grin1; Pacs2; Lin7a; Large1; Neto1; Grip1; Camk2g; Tmbim1; Sytl2; Ehd4; Nfasc; Prkg2; Rapgef4; Rap2a; Fyb; Lypd1; Cib1
OPC	Day5	obob5v5	fgf1_grouping	neg	none	GO:0031589	cell-substrate adhesion	regulation of cell-matrix adhesion	355	1067	40	7.64464e-06	Ptpn11; Prkcz; Limch1; Dicer1; Dnm2; Vwf; Sema3e; Rac1; Nexmif; Eda; Carmil1; Itgb8; Mink1; Adamts9; Efna5; Mertk; Ecm2; Arl2; Cdc42; Coro1c; Fmn1; Tesk2; Wdpcp; Pxn; Utrn; Actg1; Antxr1; Parva; Notch1; Itga1; St6gal1; Bcar1; Cib1; Srcin1; Jam3; Col26a1; Col5a3; Has2; Sorbs3; Atp1b2
OPC	Day5	obob5v5	fgf1_grouping	neg	none	GO:0099003	vesicle-mediated transport in synapse	synaptic vesicle priming; synaptic vesicle clustering; synaptic vesicle endocytosis; synaptic vesicle fusion to presynaptic active zone membrane	255	472	21	1.27568e-05	Snap25; Cadps2; Erc2; Nrg1; Rimbp2; Bin1; Pclo; Atp6v0d1; Dnm2; Pfn2; Ston2; Stxbp5l; Syndig1; Cdh2; Sh3gl2; Ctbp1; Syt11; Myo6; Pcdh17; Rab27b; Syt1
OPC	Day5	obob5v5	fgf1_grouping	neg	none	GO:0007163	establishment or maintenance of cell polarity	NA	225	1063	30	1.38053e-05	Prickle1; Prkcz; Ankfn1; Rac1; Carmil1; Frmd4a; Stk25; Fgf13; Hsp90ab1; Ttc8; Map1b; Ctnna1; Lin7a; Cdc42; Cyth1; Frmd4b; Wdpcp; Parva; Fscn1; Ust; Rhoj; Igf1r; Llgl1; Prickle2; Rictor; Jam3; Arhgef2; Rhou; Arf4; Rhoq
OPC	Day5	obob5v5	fgf1_grouping	neg	none	GO:0097581	lamellipodium organization	NA	91	1008	18	1.45408e-05	Dnm2; Ptpro; Arhgef4; Rac1; Abi1; Carmil1; Plxnb3; Spata13; Cdc42; Coro1c; Slit2; Ablim2; Fgd4; Pxn; Fscn1; Auts2; Vav3; Plce1
OPC	Day5	obob5v5	fgf1_grouping	neg	none	GO:0007264	small GTPase mediated signal transduction	Rac protein signal transduction; regulation of Ras protein signal transduction	419	1082	44	1.71359e-05	Rasgrf1; Nrg1; Rit2; Chn1; Rtn4; Ywhaq; Ralgps1; Dnm2; Ephb2; Rac1; Elmo1; Arhgap5; Cdh2; Farp2; Camk2d; Sipa1l2; Arfgef2; Mapre2; Gna12; Cdc42; Cyth1; Slit2; Dab1; Prag1; Dock4; Adra1a; Notch1; Reln; Arhgef3; Rapgef4; Rap2a; Rhoj; Auts2; Phactr4; Tiam2; Vav3; Arhgef2; Rhou; Plce1; Eps8; Tgfb2; Arhgef28; Rhoq; Plcd4
OPC	Day5	obob5v5	fgf1_grouping	neg	none	GO:0060021	roof of mouth development	NA	94	255	10	4.87682e-05	Schip1; Arid5b; Gabrb3; Ephb2; Dlg1; Mef2c; Asph; Tshz1; Tbc1d32; Itgb8
OPC	Day5	obob5v5	fgf1_grouping	neg	none	GO:0032409	regulation of transporter activity	positive regulation of ion transmembrane transporter activity	305	298	17	0.000140328	Kmt2a; Rasgrf1; Akap7; Kcnab1; Ryr2; Hecw1; Cacnb2; Dnm2; Cacna2d1; Ephb2; Dlg1; Mef2c; Asph; Nedd4l; Camk2d; Mink1; App
OPC	Day5	obob5v5	fgf1_grouping	neg	none	GO:0090130	tissue migration	regulation of epithelial cell migration	324	1051	35	0.000143271	Hdac9; Rtn4; Ptpn11; Dicer1; Prkd1; Pfn2; Rac1; Mef2c; Arhgap5; Lgmn; Mia3; Ccbe1; Adamts9; Mcc; Nr2e1; Foxp1; Mapre2; Coro1c; Slit2; Daam2; Pik3r3; Wdpcp; Pxn; Ptprr; Notch1; Sema4a; Rhoj; Bcar1; Cib1; Tgfbr1; Has2; Tgfb2; Irs2; Zeb2; Vash1
OPC	Day5	obob5v5	fgf1_grouping	neg	none	GO:0050919	negative chemotaxis	NA	45	870	11	0.000311955	Nrg1; Sema3e; Flrt2; Lgr4; Plxna4; Efna5; Slit3; Lrtm1; Slit2; Sema4d; Sema4a
OPC	Day5	obob5v5	fgf1_grouping	neg	none	GO:0042063	gliogenesis	regulation of glial cell differentiation; oligodendrocyte differentiation	380	691	29	0.000497541	Nrg1; Rtn4; Ptpn11; Bin1; Epm2a; Ncstn; Slc8a3; Nkx2-2; Cdh2; Cntnap2; Nkx2-2os; App; Cnp; Trf; F2; Tuba1a; Cers6; Nr2e1; Grin1; Ezh2; Mobp; Epha4; Large1; Tnfrsf21; Tcf7l2; Dab1; Daam2; Dcx; Tppp
OPC	Day5	obob5v5	fgf1_grouping	neg	none	GO:0043254	regulation of protein-containing complex assembly	NA	439	254	18	0.000510927	Nrg1; Ptpn11; Prkcz; Tmod2; Sptbn1; Bin1; Prkd1; Sh3glb1; Pak1; Pfn2; Dlg1; Fnip1; Rac1; Thra; Carmil1; Farp2; Add3; Mpp7
OPC	Day5	obob5v5	fgf1_grouping	neg	none	GO:0001505	regulation of neurotransmitter levels	synaptic vesicle priming; synaptic vesicle fusion to presynaptic active zone membrane	198	239	12	0.000511192	Gabra2; Snap25; Cadps2; Erc2; Rimbp2; Pclo; Ptprn2; Pfn2; Stxbp5l; Mef2c; Stxbp3; Mctp1
OPC	Day5	obob5v5	fgf1_grouping	neg	none	GO:0007214	gamma-aminobutyric acid signaling pathway	NA	29	630	8	0.000529737	Gabra2; Gabrb1; Gabrb3; Gabra3; Gabbr2; Gabrg1; Gabrg3; Gabrb2
OPC	Day5	obob5v5	fgf1_grouping	neg	none	GO:0051480	regulation of cytosolic calcium ion concentration	NA	78	226	8	0.000682573	Erc2; Rimbp2; Ryr2; Cacnb2; Trpc5; Itpr1; Slc8a3; Asph
OPC	Day5	obob5v5	fgf1_grouping	neg	none	GO:0006836	neurotransmitter transport	synaptic vesicle priming; synaptic vesicle fusion to presynaptic active zone membrane	211	239	12	0.00101197	Gabra2; Snap25; Cadps2; Erc2; Rimbp2; Pclo; Ptprn2; Pfn2; Stxbp5l; Mef2c; Stxbp3; Mctp1
OPC	Day5	obob5v5	fgf1_grouping	neg	none	GO:1990416	cellular response to brain-derived neurotrophic factor stimulus	NA	10	995	6	0.00102367	Dlg1; Sh3gl2; Ube3a; Grip1; Gria1; Tmem108
OPC	Day5	obob5v5	fgf1_grouping	neg	none	GO:1902414	protein localization to cell junction	NA	128	1039	19	0.00109531	Snap25; Pak2; Prkcz; Kalrn; Pclo; Dlg1; Mpp7; Rab27b; Grin1; Mapt; Neto1; Grip1; Actg1; Reln; Rapgef4; Asic2; Jam3; Zdhhc15; Nectin1
OPC	Day5	obob5v5	fgf1_grouping	neg	none	GO:0003012	muscle system process	cardiac muscle cell action potential involved in contraction	426	610	28	0.00134713	Scn1a; Atp8a2; Pak2; Map2k4; Kcnn2; Tmod2; Abat; Ryr2; Bin1; Cacnb2; Cacna2d1; Dlg1; Mef2c; Slc8a3; Nedd4l; Camk2d; Fgf13; Chrm3; Meis1; Apbb1; Foxp1; Ezh2; Akap6; Large1; Ryr3; Chrm2; Camk2g; Map2k6
OPC	Day5	obob5v5	fgf1_grouping	neg	none	GO:0044331	cell-cell adhesion mediated by cadherin	NA	43	840	10	0.00138853	Cdh18; Cdh4; Nexmif; Cdh2; Cdh12; Cdh7; Cdh20; Notch1; Cdh6; Cdh8
OPC	Day5	obob5v5	fgf1_grouping	neg	none	GO:0030705	cytoskeleton-dependent intracellular transport	NA	199	1032	24	0.00168061	Prickle1; Prkcz; Wdr35; Dync1i1; Agbl4; Myo1d; Fnbp1l; App; Dync2h1; Myrip; Tuba1a; Myo6; Rab27b; Map1b; Mapt; Neto1; Cdc42; Dync1i2; Wdpcp; Agtpbp1; Map6; Myo1e; Tmem108; Sybu
OPC	Day5	obob5v5	fgf1_grouping	neg	none	GO:0042886	amide transport	insulin secretion	426	203	15	0.00211131	Snap25; Dpysl2; Ptpn11; Kalrn; Rfx3; Abat; Pex5l; Epm2a; Pclo; Itpr1; Ptprn2; Vsnl1; Stxbp5l; Cpe; Rac1
OPC	Day5	obob5v5	fgf1_grouping	neg	none	GO:1902074	response to salt	NA	410	1023	37	0.00282977	Kmt2a; Abat; Ryr2; Itpr1; Ncstn; Mef2c; Asph; Aspn; App; Lgmn; Syt11; Xrcc4; Panx1; Chrm3; Slc13a5; Tuba1a; Ube3a; Ect2; Syt1; Grin1; Elavl4; Slc1a2; Large1; Ryr3; Chrm2; Gria1; Chrna7; Pnpla3; Adcy8; Slc25a13; Snca; Lypd1; Sorbs2; Igf1r; Pla2g4a; Sdk1; Nt5e
OPC	Day5	obob5v5	fgf1_grouping	neg	none	GO:0051258	protein polymerization	NA	283	691	23	0.00301407	Tmod2; Sptbn1; Bin1; Pak1; Ccdc57; Pfn2; Dlg1; Rac1; Carmil1; Nin; Add3; Fgf13; Tuba1a; Diaph3; Map1b; Cyfip2; Mapt; Arl2; Fmn1; Slit2; Daam2; Spire2; Tppp
OPC	Day5	obob5v5	fgf1_grouping	neg	none	GO:0007272	ensheathment of neurons	myelination	180	1025	22	0.00342727	Nrg1; Epb41l3; Ncstn; Dlg1; Slc8a3; Cdh2; Cntnap2; Rarb; Atrn; Trf; Mobp; Large1; Tnfrsf21; Tcf7l2; Tppp; Cldn11; Nfasc; Mbp; Hnrnpk; Mag; Jam3; Tmem163
OPC	Day5	obob5v5	fgf1_grouping	neg	none	GO:0099601	regulation of neurotransmitter receptor activity	NA	72	817	12	0.0036263	Rasgrf1; Dlgap2; Ephb2; Mef2c; Mink1; App; Shisa9; Neto1; Grip1; Shisa6; Reln; Ppargc1a
OPC	Day5	obob5v5	fgf1_grouping	neg	none	GO:0071692	protein localization to extracellular region	insulin secretion	425	1040	38	0.00378633	Snap25; Pam; Ptpn11; Rfx3; Abat; Pclo; Itpr1; Ptprn2; Vsnl1; Stxbp5l; Rac1; Stxbp3; Frmd4a; Tango6; Irs1; Myrip; Rab3c; Chrm3; F2; Sergef; Apbb1; Efna5; Gnas; Tcf7l2; Slc2a2; Rapgef4; Slc4a8; Adcy8; Fbn2; Wls; Rap1gds1; Llgl1; Ltbp1; Ndufaf2; Sybu; Tgfb2; Irs2; Ptprn
OPC	Day5	obob5v5	fgf1_grouping	neg	none	GO:0051261	protein depolymerization	NA	122	1075	18	0.00385468	Tmod2; Sptbn1; Carmil1; Asph; Add3; Sh3gl2; Mical3; Mid1; Fgf13; Map1b; Kif18a; Cib1; Kif19a; Camsap2; Arhgef2; Vps4b; Eps8; Lima1
OPC	Day5	obob5v5	fgf1_grouping	neg	none	GO:0009101	glycoprotein biosynthetic process	NA	316	822	27	0.00396372	Tmtc1; Pomt2; Ncstn; Galntl6; Extl3; B3galt1; Mgat5; Man1a2; Hs6st3; Mgat4c; St8sia1; Man2a2; St6gal2; Tet1; Large1; Chsy3; Hs3st5; Tcf7l2; C1galt1c1; Chst3; Crppa; Man2a1; B3glct; Fut10; St6gal1; Man1c1; Chst8
OPC	Day5	obob5v5	fgf1_grouping	neg	none	GO:0031109	microtubule polymerization or depolymerization	NA	132	1000	18	0.00444789	Pak1; Ccdc57; Rac1; Nin; Mid1; Fgf13; Tuba1a; Map1b; Mapt; Mapre2; Arl2; Tppp; Kif18a; Snca; Cib1; Kif19a; Camsap2; Arhgef2
OPC	Day5	obob5v5	fgf1_grouping	neg	none	GO:0106027	neuron projection organization	NA	110	1007	16	0.00755527	Kalrn; Ephb2; Cntnap2; App; Lgmn; Ube3a; Grin1; Epha4; Cdc42; Chrna7; Pak3; Reln; Zfp804a; Igf1r; Srcin1; Zdhhc15
OPC	Day5	obob5v5	fgf1_grouping	neg	none	GO:0003015	heart process	cardiac muscle cell action potential involved in contraction	250	246	12	0.0080893	Scn1a; Kcnn2; Ryr2; Bin1; Nos1ap; Cacnb2; Cacna2d1; Dlg1; Rac1; Thra; Nedd4l; Camk2d
OPC	Day5	obob5v5	fgf1_grouping	neg	none	GO:0045664	regulation of neuron differentiation	NA	240	1000	25	0.00845283	Dpysl2; Rtn4; Zfhx2; Bin1; Trpc5; Sh3gl3; Rac1; Mef2c; Nkx2-2; App; Nr2e1; Meis1; Apbb1; Ect2; Map1b; Dixdc1; Dab1; Notch1; Map3k13; Reln; Impact; Eya1; Mag; Brinp1; Arhgef2
OPC	Day5	obob5v5	fgf1_grouping	neg	none	GO:0040013	negative regulation of locomotion	NA	350	870	29	0.00937545	Nrg1; Limch1; Pfn2; Sema3e; Rac1; Nexmif; Mef2c; Mctp1; Mia3; Plxnb3; Adamts9; Mcc; Dach1; Abr; Ctnna1; Tet1; Epha4; Gna12; Coro1c; Frmd5; Arid4b; Slit2; Sema4d; Ptprr; Notch1; St6gal1; Ppargc1a; Rap2a; Sema4a
OPC	Day5	obob5v5	fgf1_grouping	neg	none	GO:0043279	response to alkaloid	NA	116	985	16	0.0115546	Gnal; Pdcd4; Abat; Ryr2; Bche; Ube3a; Blm; Grin1; Elavl4; Slc1a2; Ryr3; Gria1; Adcy8; Snca; Igf1r; Sdk1
OPC	Day5	obob5v5	fgf1_grouping	neg	none	GO:0001764	neuron migration	NA	193	1041	22	0.0139466	Nrg1; Chl1; Sema3e; Rac1; Nexmif; Mef2c; Flrt2; Fgf13; Tuba1a; Kirrel3; Apbb1; Cep85l; Mapt; Large1; Tbc1d24; Dab1; Dcx; Gpm6a; Reln; Auts2; Arhgef2; Alkbh1
OPC	Day5	obob5v5	fgf1_grouping	neg	none	GO:0061577	calcium ion transmembrane transport via high voltage-gated calcium channel	NA	15	246	4	0.0188314	Bin1; Cacnb2; Cacna2d1; Camk2d
OPC	Day5	obob5v5	fgf1_grouping	neg	none	GO:0002040	sprouting angiogenesis	NA	131	904	16	0.0192743	Hdac9; Rtn4; Sema3e; Pkm; Mia3; Ccbe1; Adamts9; Nr2e1; Cdc42; Smad1; Slit2; Pik3r3; Parva; Notch1; Rhoj; Cib1
OPC	Day5	obob5v5	fgf1_grouping	neg	none	GO:0031098	stress-activated protein kinase signaling cascade	NA	244	1033	25	0.0197873	Map2k4; Pdcd4; Rnf13; Dlg1; Mink1; Stk25; App; Ankrd6; Mid1; Usp25; Dixdc1; Cdc42; Map2k6; Fgd4; Sh3rf3; Mfhas1; Map3k13; Grik2; Rap2a; Map3k5; Dusp16; Igf1r; Ripk2; Map3k20; Tgfb2
OPC	Day5	obob5v5	fgf1_grouping	neg	none	GO:0072583	clathrin-dependent endocytosis	NA	43	318	6	0.0240964	Dnm2; Ston2; Sh3gl3; Fnbp1l; Sh3gl2; Syt11
OPC	Day5	obob5v5	fgf1_grouping	neg	none	GO:1900273	positive regulation of long-term synaptic potentiation	NA	29	1056	8	0.0248405	Ephb2; App; Lgmn; Chrna7; Reln; Adcy8; Hnrnpk; Igsf11
OPC	Day5	obob5v5	fgf1_grouping	neg	none	GO:0010171	body morphogenesis	face morphogenesis	54	73	4	0.0311597	Prickle1; Ptpn11; Schip1; Arid5b
OPC	Day5	obob5v5	fgf1_grouping	neg	none	GO:1990504	dense core granule exocytosis	NA	14	12	2	0.0360992	Snap25; Cadps2
OPC	Day5	obob5v5	fgf1_grouping	neg	none	GO:0098742	cell-cell adhesion via plasma-membrane adhesion molecules	NA	275	1070	27	0.036277	Nrg1; Sparcl1; Cdh18; Cdh4; Cdh2; Cdh12; Cdh7; Plxnb3; Palld; Clstn2; Kirrel3; Pcdh17; Efna5; Dab1; Cldn11; Mbp; Cdh20; Cdh6; Cdh8; Tenm1; Mag; Sdk1; Cadm2; Tgfb2; Nectin1; Igsf11; Pcdh7
OPC	Day5	obob5v5	fgf1_grouping	neg	none	GO:0021953	central nervous system neuron differentiation	central nervous system projection neuron axonogenesis	202	1061	22	0.0387732	Gabrb1; Ephb2; Sema3e; Agbl4; Rac1; Nin; Nkx2-2; Plxna4; Dync2h1; Hsp90ab1; Nr2e1; Elavl4; Epha4; Foxp2; Slit2; Dcx; Agtpbp1; Tulp3; Hprt; Brinp1; Zeb2; Arhgef28
OPC	Day5	obob5v5	fgf1_grouping	neg	none	GO:0048880	sensory system development	eye development	439	1074	37	0.0402107	Ttll5; Prickle1; Atp8a2; Gnb1; Tenm3; Ephb2; Dlg1; Celf4; Tbc1d32; Olfm3; Rarb; Ttc8; Nr2e1; Meis1; Mertk; Foxp2; Large1; Kdm5b; Ppp2r3a; Dcx; Wdpcp; Meis2; Rorb; Man2a1; Gpm6a; Agtpbp1; Notch1; Tulp3; Rhoj; Fbn2; Tgfbr1; Phactr4; Sdk1; Tgfb2; Nectin1; Zeb2; Pbx3
OPC	Day5	obob5v5	fgf1_grouping	neg	none	GO:0071867	response to monoamine	cellular response to catecholamine stimulus	87	582	10	0.0411782	Gnal; Ryr2; Dnm2; Ncstn; App; Chrm3; Akap6; Gnas; Nsg2; Chrm2
OPC	Day5	obob5v5	fgf1_grouping	neg	none	GO:0055074	calcium ion homeostasis	NA	353	1033	31	0.0414208	Erc2; Rimbp2; Ryr2; Prkd1; Cacnb2; Trpc5; Itpr1; Slc8a3; Asph; Camk2d; App; Ubash3b; F2; Inpp4b; Grin1; Pacs2; Slc24a3; Akap6; Ryr3; Gnas; Gria1; Chrna7; Grik2; Adcy8; Micu1; Snca; Rap1gds1; Plce1; Itpr2; Nt5e; Tgfb2
OPC	Day5	obob5v5	fgf1_grouping	neg	none	GO:0043954	cellular component maintenance	maintenance of presynaptic active zone structure	95	325	8	0.0447372	Erc2; Rimbp2; Epb41l3; Pclo; Dlg1; Cntnap2; App; Plxna4
OPC	Day5	obob5v5	fgf1_grouping	neg	none	GO:1903525	regulation of membrane tubulation	NA	6	275	3	0.0451348	Sh3glb1; Dnm2; Sh3gl2
OPC	Day5	obob5v5	fgf1_grouping	neg	none	GO:1902991	regulation of amyloid precursor protein catabolic process	NA	45	714	8	0.0471295	Slc2a13; Rtn4; Bin1; Rtn3; App; Epha4; Rtn1; Chrna7
OPC	Day5	obob5v5	fgf1_grouping	neg	none	GO:0042982	amyloid precursor protein metabolic process	NA	76	199	6	0.0473992	Slc2a13; Rtn4; Bin1; Ncstn; Dlg1; Rtn3
OPC	Day5	obob5v5	fgf1_grouping	neg	none	GO:0035608	protein deglutamylation	NA	7	772	4	0.0481063	Agbl4; Folh1; Agbl1; Agtpbp1
OPC	Day5	obob5v5	fgf1_grouping	pos	none	GO:0007272	ensheathment of neurons	myelin assembly; positive regulation of myelination	180	1014	35	2.69392e-12	Mbp; Nfasc; Bcas1; Fyn; Plp1; Sirt2; Tcf7l2; Cldn11; Myrf; Mag; Hnrnpk; Jam3; Nrg1; Ilk; Dlg1; Atrn; Tspan2; S100b; Zfp488; Fa2h; Arhgef10; Tmem163; Gjc3; Ugt8a; Tppp; Large1; Lpar1; Sh3tc2; Tnfrsf21; Ncstn; Cd9; Mobp; Trf; Rarb; Kcnj10
OPC	Day5	obob5v5	fgf1_grouping	pos	none	GO:0042063	gliogenesis	oligodendrocyte development; astrocyte differentiation; regulation of oligodendrocyte differentiation	380	1016	47	2.54469e-09	Bmp4; Bin1; Rtn4; Plp1; Sirt2; Tcf7l2; Dusp15; Myrf; Zfp365; Cnp; Ptprj; Mag; App; Ptpn11; Epha4; Tuba1a; Nrg1; Nkx2-2; Csf1; Ilk; Zeb2; Mfn2; Tspan2; Rras2; Zfp488; Fa2h; Arhgef10; Gpr17; Sox4; Tppp; Nkx2-2os; Matn2; F2; Ezh2; Large1; Abl1; Cers6; Lpar1; Sh3tc2; Tnfrsf21; Daam2; Ncstn; Cd9; Mobp; Trf; Kcnj10; Ptprb
OPC	Day5	obob5v5	fgf1_grouping	pos	none	GO:0016358	dendrite development	NA	306	779	36	2.85099e-09	Map1b; Srcin1; Sema4d; Fyn; Prickle1; Camsap2; Nedd4l; Zfp365; Hnrnpk; Tbc1d24; App; Epha4; Ephb1; Strn; Ilk; Wls; Abi1; Cdc42; Arf4; Sh3glb1; Mink1; Mfn2; Rac1; Hprt; Map6; Dnm3; Pak2; Rap2a; Pak3; Matn2; Ezh2; Tet1; Abl1; Lpar1; Ephb2; D16Ertd472e
OPC	Day5	obob5v5	fgf1_grouping	pos	none	GO:0007163	establishment or maintenance of cell polarity	NA	225	304	20	3.5964e-09	Map1b; Frmd4a; Parvb; Frmd4b; Prickle1; Cyth1; Rictor; Ust; Arhgef2; Ephb1; Prkcz; Jam3; Fscn1; Ctnna1; Inppl1; Ilk; Cdc42; Hsp90ab1; Arf4; Arhgap35
OPC	Day5	obob5v5	fgf1_grouping	pos	none	GO:0007264	small GTPase mediated signal transduction	Rac protein signal transduction; regulation of Rho protein signal transduction	419	909	46	6.48692e-09	Arhgap5; Chn2; Rtn4; Cyth1; Dock4; Arfgef2; Ctnnal1; Arhgap24; Arhgef2; Rab33a; Rapgef1; Tns3; Dnm2; Elmo1; Nrg1; Rnd2; Csf1; Cdc42se2; Cdc42; Arhgap35; Ralgps1; Ywhaq; Dock6; Sipa1l2; Mfn2; Wasf1; Rac1; Ednra; Ophn1; Rras2; Mapre2; Rap2a; Gpr17; Rasgef1b; Eps8; Gna12; Abl1; Stard13; Lpar1; Ephb2; Farp2; Tiam2; Phactr4; Prag1; Auts2; Arhgef28
OPC	Day5	obob5v5	fgf1_grouping	pos	none	GO:0097581	lamellipodium organization	NA	91	370	12	1.10712e-05	Ablim2; Parvb; Ptpro; Dnm2; Fscn1; Coro1c; Abi1; Cdc42; Plxnb3; Pxn; Wasf1; Rac1
OPC	Day5	obob5v5	fgf1_grouping	pos	none	GO:0043254	regulation of protein-containing complex assembly	NA	439	429	26	3.05966e-05	Map1b; Bin1; Tubb4a; Cyfip2; Sirt2; Rictor; Camsap2; Mapt; Arhgef2; Pfn2; Ptpn11; Prkcz; Jam3; Thra; Fscn1; Nrg1; Fnip1; Sptbn1; Dlg1; Cdc42; Sh3glb1; Syt11; Rac1; Pak1; Add3; Tmod2
OPC	Day5	obob5v5	fgf1_grouping	pos	none	GO:0051261	protein depolymerization	NA	122	742	17	0.000108709	Map1b; Camsap2; Mical3; Kif19a; Arhgef2; Ckap2; Sptbn1; Lima1; Add3; Tmod2; Sh3gl2; Shroom2; Kif18a; Eps8; Mical1; Svil; Hspa8
OPC	Day5	obob5v5	fgf1_grouping	pos	none	GO:0001667	ameboidal-type cell migration	NA	444	886	38	0.000241529	Arhgap5; Pik3r3; Sema4d; Bmp4; Bcar1; Rtn4; Lgmn; Zfand5; Pfn2; Ptpn11; Sema4a; Tns3; Dicer1; Coro1c; Ilk; Zeb2; Gipc1; Cdc42; Fbn2; Pxn; Rac1; Ednra; Rffl; Mapre2; Irs2; Pak3; Vash1; Has2; Gna12; Abl1; Stard13; Tns1; Mia3; Daam2; Phactr4; Hdac9; Tgfbr1; Cib1
OPC	Day5	obob5v5	fgf1_grouping	pos	none	GO:0106030	neuron projection fasciculation	NA	22	800	8	0.000314741	Rtn4; Epha4; Arhgap35; Sema5a; Casp3; Ephb2; Ncam2; Tnfrsf21
OPC	Day5	obob5v5	fgf1_grouping	pos	none	GO:0031400	negative regulation of protein modification process	NA	472	680	33	0.000430861	Pdcd4; Srcin1; Sema4d; Bmp4; Fyn; Ptpro; Sirt2; Cdyl; Cnksr3; Mapt; Ptprj; Tbc1d24; Ppp1r16b; Prkcz; Coro1c; Inppl1; Dbndd2; Ilk; Impact; Brca1; Ivns1abp; Prkar2b; Casp3; Nxn; Sh3gl2; Hmg20a; Mgat5; Sox4; Tppp; Cep63; Cadm1; Mical1; Abl1
OPC	Day5	obob5v5	fgf1_grouping	pos	none	GO:0043112	receptor metabolic process	NA	81	487	11	0.000573567	Arfgef2; Lgmn; Nrg1; Eps15; Abca2; Fnta; Smurf1; Sh3glb1; Gprasp1; Usp9x; Rep15
OPC	Day5	obob5v5	fgf1_grouping	pos	none	GO:0008038	neuron recognition	NA	43	800	10	0.000974551	Rtn4; App; Epha4; Arhgap35; Sema5a; Casp3; Prtg; Ephb2; Ncam2; Tnfrsf21
OPC	Day5	obob5v5	fgf1_grouping	pos	none	GO:0051258	protein polymerization	NA	283	747	25	0.00102102	Map1b; Bin1; Tubb4a; Cyfip2; Rictor; Camsap2; Mapt; Pfn2; Tuba1a; Sptbn1; Dlg1; Rac1; Pak1; Add3; Tmod2; Arl2; Nde1; Tppp; Pak3; Eps8; Abl1; Ccdc57; Svil; Nin; Diaph3
OPC	Day5	obob5v5	fgf1_grouping	pos	none	GO:0038179	neurotrophin signaling pathway	positive regulation of neurotrophin TRK receptor signaling pathway	44	449	8	0.00142834	Tmem108; Bcar1; Cyfip2; Rapgef1; Ptpn11; Sh3glb1; Wasf1; Casp3
OPC	Day5	obob5v5	fgf1_grouping	pos	none	GO:0045664	regulation of neuron differentiation	NA	240	142	10	0.0015197	Map1b; Bmp4; Bin1; Rtn4; Dpysl2; Dixdc1; Zfhx2; Mag; Arhgef2; App
OPC	Day5	obob5v5	fgf1_grouping	pos	none	GO:1901653	cellular response to peptide	NA	393	370	20	0.00157998	Map1b; Pik3r3; Bcar1; Fyn; Ptprj; Lgmn; Arhgef2; Hnrnpk; App; Pkm; Ptpn11; Epha4; Prkcz; Inppl1; Irs1; Pnpla3; Rap1gds1; Pxn; Mfn2; Rac1
OPC	Day5	obob5v5	fgf1_grouping	pos	none	GO:0031589	cell-substrate adhesion	regulation of cell-matrix adhesion; regulation of substrate adhesion-dependent cell spreading	355	578	24	0.00224566	Srcin1; Parvb; Bcar1; Ptprj; Ptpn11; Dnm2; Ephb1; Prkcz; Jam3; Dicer1; Csf1; Coro1c; Ilk; Actg1; Cdc42; Pxn; Mink1; Rac1; Sorbs3; Arl2; Smad3; Vwf; Jak2; Lims2
OPC	Day5	obob5v5	fgf1_grouping	pos	none	GO:0010563	negative regulation of phosphorus metabolic process	negative regulation of protein phosphorylation	420	276	17	0.00457833	Pdcd4; Srcin1; Sema4d; Bmp4; Ptpro; Sirt2; Cnksr3; Mapt; Ptprj; Ppp1r16b; Prkcz; Coro1c; Inppl1; Dbndd2; Ilk; Abca2; Impact
OPC	Day5	obob5v5	fgf1_grouping	pos	none	GO:0046545	development of primary female sexual characteristics	NA	132	449	12	0.00560591	Bmp4; Slit3; Hnrnpk; Col9a3; Ctnna1; Plekha1; Pla2g4a; Mfn2; Rac1; Dach2; Lhfpl2; Casp3
OPC	Day5	obob5v5	fgf1_grouping	pos	none	GO:0031102	neuron projection regeneration	NA	66	614	10	0.005761	Map1b; Rtn4; Mag; Epha4; Nrg1; Ctnna1; Tnr; Map4k4; Jak2; Matn2
OPC	Day5	obob5v5	fgf1_grouping	pos	none	GO:0021554	optic nerve development	NA	20	914	7	0.0064701	Ephb1; Nkx2-2; Kcna1; Nav2; Lpar1; Ephb2; Kcnc2
OPC	Day5	obob5v5	fgf1_grouping	pos	none	GO:0030534	adult behavior	NA	174	184	9	0.00805792	Zfhx2; Pcdh17; Mapt; Cnp; App; Glrb; Epha4; Abat; Tuba1a
OPC	Day5	obob5v5	fgf1_grouping	pos	none	GO:0050803	regulation of synapse structure or activity	NA	297	206	12	0.00834679	Srcin1; Sema4d; Fyn; Ptpro; Lingo2; Hnrnpk; App; Epha4; Sema4a; Ephb1; Tuba1a; Nrg1
OPC	Day5	obob5v5	fgf1_grouping	pos	none	GO:0022411	cellular component disassembly	NA	454	886	35	0.00845393	Map1b; Snx30; Prickle1; Camsap2; Mical3; Kif19a; Arhgef2; Epha4; Ckap2; Fscn1; Nrg1; Sptbn1; Smurf1; Mfn2; Lima1; Add3; Tmod2; Casp3; Mapre2; Sh3gl2; Shroom2; Kif18a; Eps8; Uvrag; Mical1; Ufc1; Svil; Hspa8; Snx7; Tmem39a; Atpif1; Top2a; Lamc1; Tgfbr1; Cib1
OPC	Day5	obob5v5	fgf1_grouping	pos	none	GO:2001237	negative regulation of extrinsic apoptotic signaling pathway	NA	97	340	9	0.009619	Bmp4; Fyn; Tcf7l2; Eya2; Sh3rf1; Nrg1; Ctnna1; Tmbim1; Brca1
OPC	Day5	obob5v5	fgf1_grouping	pos	none	GO:0090130	tissue migration	epithelial cell migration	324	265	14	0.0112309	Arhgap5; Pik3r3; Bmp4; Bcar1; Rtn4; Lgmn; Pfn2; Ptpn11; Sema4a; Tns3; Dicer1; Coro1c; Zeb2; Gipc1
OPC	Day5	obob5v5	fgf1_grouping	pos	none	GO:0061351	neural precursor cell proliferation	NA	208	257	11	0.0136257	Ncor2; Sirt2; Dixdc1; Arhgef2; Rapgef1; Ephb1; Ctnna1; Dct; Rassf10; Ilk; Zeb2
OPC	Day5	obob5v5	fgf1_grouping	pos	none	GO:0050730	regulation of peptidyl-tyrosine phosphorylation	NA	263	206	11	0.0154679	Srcin1; Sema4d; Fyn; Rictor; Ptprj; Arhgef2; App; Ptpn11; Epha4; Prkcz; Nrg1
OPC	Day5	obob5v5	fgf1_grouping	pos	none	GO:0043491	phosphatidylinositol 3-kinase/protein kinase B signal transduction	NA	218	301	12	0.0170724	Pik3r3; Rtn4; Tcf7l2; Rictor; Aim2; Ptprj; Rapgef1; Nrg1; Ilk; Dlg1; Hsp90ab1; Plekha1
OPC	Day5	obob5v5	fgf1_grouping	pos	none	GO:0106027	neuron projection organization	NA	110	175	7	0.0190615	Srcin1; Fyn; Zfp365; Lgmn; App; Epha4; Ephb1
OPC	Day5	obob5v5	fgf1_grouping	pos	none	GO:0099003	vesicle-mediated transport in synapse	synaptic vesicle endocytosis	255	507	17	0.0192379	Bin1; Sirt2; Pcdh17; Tbc1d24; Pfn2; Dnm2; Nrg1; Eps15; Slc4a8; Actg1; Syt11; Ston2; Atp6v0d1; Ophn1; Pld1; Sh3gl2; Dnm3
OPC	Day5	obob5v5	fgf1_grouping	pos	none	GO:1902991	regulation of amyloid precursor protein catabolic process	NA	45	449	7	0.0217493	Bin1; Rtn4; App; Epha4; Abca2; Rtn1; Casp3
OPC	Day5	obob5v5	fgf1_grouping	pos	none	GO:0010950	positive regulation of endopeptidase activity	NA	174	161	8	0.0254454	St18; Mbp; Cyfip2; Fyn; Aim2; Lgmn; App; Epha4
OPC	Day5	obob5v5	fgf1_grouping	pos	none	GO:0031529	ruffle organization	NA	57	370	7	0.0309944	Arhgap24; Pfn2; Coro1c; Inppl1; Plekha1; Lima1; Rac1
OPC	Day5	obob5v5	fgf1_grouping	pos	none	GO:1990416	cellular response to brain-derived neurotrophic factor stimulus	NA	10	473	4	0.0436726	Tmem108; Dlg1; Wasf1; Sh3gl2
Oligodendrocytes	Day14	obob14v14	fgf1_grouping	pos	none	GO:0097581	lamellipodium organization	NA	91	305	11	1.62606e-05	Ptpro; P2ry12; Kit; Hdac4; Cdh13; Vav3; Parvb; Nck1; Kank1; Arhgef7; Ablim2
Oligodendrocytes	Day14	obob14v14	fgf1_grouping	pos	none	GO:0032528	microvillus organization	NA	25	147	4	0.0226511	Rap2a; Tnik; Rap1gap; Rapgef2
Oligodendrocytes	Day14	obob14v14	fgf1_grouping	pos	none	GO:0099003	vesicle-mediated transport in synapse	NA	255	426	15	0.0357465	Tor1a; Scrn1; Lpar1; Rims2; Diaph1; Sirt2; Pcdh17; Ap2a2; Slc18a2; Cspg5; Rock1; Prkn; Cacnb4; Dnajc6; Pten
Oligodendrocytes	Day14	obob14v14	fgf1_grouping	pos	none	GO:0042552	myelination	NA	177	285	10	0.0476221	Scn8a; Tmem163; Cntn1; Nfasc; Lpar1; Acer3; Sirt2; Tenm4; Fyn; Large1
Oligodendrocytes	Day5	obob5v5	fgf1_grouping	neg	none	GO:0045162	clustering of voltage-gated sodium channels	NA	7	20	2	0.0197141	Ank3; Nfasc
Pomc__Glipr1	Day5	obob5v5	fgf1_grouping	pos	none	GO:0050803	regulation of synapse structure or activity	regulation of presynapse assembly	297	141	11	0.00107877	Il1rapl1; Lrrtm3; Gpc4; Il1rapl2; Nrg1; Syndig1; Ntng2; Frmpd4; Ror2; Sipa1l1; Adgrb3
Pomc__Glipr1	Day5	obob5v5	fgf1_grouping	pos	none	GO:0099633	protein localization to postsynaptic specialization membrane	NA	40	37	3	0.047836	Erbb4; Nrxn3; Gpc4
Pou6f2__Prkcq__Whrn	Day5	obob5v5	fgf1_grouping	pos	none	GO:0032409	regulation of transporter activity	regulation of monoatomic ion transmembrane transporter activity	305	206	13	0.00134219	Plcb1; Rnf207; Pde4b; Grm5; Fgf13; Neto1; Rasgrf2; Cacnb4; Ptk2b; Kcnab1; Cacng3; Cabp4; Nlgn1
Pou6f2__Prkcq__Whrn	Day5	obob5v5	fgf1_grouping	pos	none	GO:0050890	cognition	NA	358	171	12	0.00617331	Plcb1; Adora1; Tnr; Oprk1; Grm5; Fgf13; Neto1; Shroom4; Brinp1; Kcnab1; Plk2; Tafa2
Pou6f2__Prkcq__Whrn	Day5	obob5v5	fgf1_grouping	pos	none	GO:0042391	regulation of membrane potential	NA	485	206	15	0.0101377	Pycr1; Adora1; Rnf207; Slc24a4; Grm5; Fgf13; Neto1; Cacnb4; Ptk2b; Kcnh7; Kcnk13; Insyn2b; Plk2; Nos1; Nlgn1
Pou6f2__Prkcq__Whrn	Day5	obob5v5	fgf1_grouping	pos	none	GO:0048588	developmental cell growth	NA	276	131	9	0.0158883	Slit3; Tnr; Cdkl5; Auts2; Fgf13; Sema5a; Bcl11a; Sorbs2; Prickle1
Pou6f2__Prkcq__Whrn	Day5	obob5v5	fgf1_grouping	pos	none	GO:0048511	rhythmic process	NA	354	38	6	0.0173616	Schip1; Slit3; Gpr176; Adora1; Npas2; Oprk1
Pou6f2__Prkcq__Whrn	Day5	obob5v5	fgf1_grouping	pos	none	GO:0001952	regulation of cell-matrix adhesion	NA	124	113	6	0.0258589	Epha3; Skap1; Arhgap6; Pcsk5; Peak1; Ptk2b
Pou6f2__Prkcq__Whrn	Day5	obob5v5	fgf1_grouping	pos	none	GO:0009582	detection of abiotic stimulus	NA	128	110	6	0.0265725	Adora1; Ano3; Slc24a4; Crb1; Grm8; Cacnb4
Pou6f2__Prkcq__Whrn	Day5	obob5v5	fgf1_grouping	pos	none	GO:0009581	detection of external stimulus	NA	129	110	6	0.0277766	Adora1; Ano3; Slc24a4; Crb1; Grm8; Cacnb4
Pou6f2__Prkcq__Whrn	Day5	obob5v5	fgf1_grouping	pos	none	GO:0007612	learning	NA	185	78	6	0.0299459	Plcb1; Tnr; Oprk1; Grm5; Fgf13; Neto1
Pou6f2__Prkcq__Whrn	Day5	obob5v5	fgf1_grouping	pos	none	GO:0071300	cellular response to retinoic acid	NA	61	142	5	0.0322394	Epha3; Rorb; Ptk2b; Brinp1; Brinp2
Pou6f2__Prkcq__Whrn	Day5	obob5v5	fgf1_grouping	pos	none	GO:0007188	adenylate cyclase-modulating G protein-coupled receptor signaling pathway	NA	228	96	7	0.0325047	Gpr176; Adora1; Oprk1; Pde4b; Grm5; Htr4; Grm8
Pou6f2__Prkcq__Whrn	Day5	obob5v5	fgf1_grouping	pos	none	GO:0010469	regulation of signaling receptor activity	NA	148	206	8	0.0351323	Adora1; Slc24a4; Neto1; Rasgrf2; Ptk2b; Tafa1; Cacng3; Nlgn1
Pou6f2__Prkcq__Whrn	Day5	obob5v5	fgf1_grouping	pos	none	GO:0050803	regulation of synapse structure or activity	NA	297	206	11	0.0361275	Dgkb; Lrrtm4; Cdkl5; Lzts1; Ptk2b; Epha4; Mdga1; Rps6ka5; Ptprt; Lrrtm3; Nlgn1
Pou6f2__Prkcq__Whrn	Day5	obob5v5	fgf1_grouping	pos	none	GO:0061159	establishment of bipolar cell polarity involved in cell morphogenesis	NA	2	131	2	0.0421658	Crb1; Prickle1
Pou6f2__Prkcq__Whrn	Day5	obob5v5	fgf1_grouping	pos	none	GO:0048681	negative regulation of axon regeneration	NA	13	123	3	0.0463005	Tnr; Rtn4rl1; Epha4
Ppp1r17__Tafa4	Day5	obob5v5	fgf1_grouping	neg	none	GO:1904861	excitatory synapse assembly	regulation of postsynaptic density assembly	38	281	6	0.00518437	Ptprd; Reln; Ptk2b; Srgap2; Il1rap; Sipa1l1
Ppp1r17__Tafa4	Day5	obob5v5	fgf1_grouping	neg	none	GO:1902074	response to salt	NA	410	263	16	0.00663727	Syt6; Plcg2; Homer2; Hcn1; Gldc; Lypd1; Amelx; Drd3; Ryr3; Ptk2b; Atp7a; Syt10; Chrna7; Hsp90aa1; Kcnq3; Oprm1
Ppp1r17__Tafa4	Day5	obob5v5	fgf1_grouping	neg	none	GO:1904754	positive regulation of vascular associated smooth muscle cell migration	NA	18	159	4	0.00678655	Nr4a3; Pcsk5; Dock5; Atp7a
Ppp1r17__Tafa4	Day5	obob5v5	fgf1_grouping	neg	none	GO:0016358	dendrite development	NA	306	204	12	0.0086044	Phactr1; Fat3; Ptprd; Wls; Dgkg; Reln; Atp7a; Cdkl5; Nr3c1; Chrna7; Lrrk2; Srgap2
Ppp1r17__Tafa4	Day5	obob5v5	fgf1_grouping	neg	none	GO:0050803	regulation of synapse structure or activity	NA	297	287	13	0.0418923	Etv5; Ptprd; Reln; Ptk2b; Cdkl5; Chrna7; Adgrl2; Lrrk2; Cdh8; Grid1; Il1rap; Sipa1l1; Ptpro
Ppp1r17__Tafa4	Day5	obob5v5	fgf1_grouping	neg	none	GO:0042391	regulation of membrane potential	NA	485	290	17	0.0483328	Kcnq5; Hcn1; Kcnk10; Reln; Kcnk13; Ptk2b; Actn2; Chrna7; Lrrk2; Rgs7bp; Rgs7; Kcnq3; Kcnj3; Oprm1; Grid1; Pkp2; Fgf13
Sst__Pthlh	Day5	obob5v5	fgf1_grouping	pos	none	GO:0048013	ephrin receptor signaling pathway	NA	38	66	4	0.00443375	Epha3; Epha7; Epha6; Epha10
Sst__Pthlh	Day5	obob5v5	fgf1_grouping	pos	none	GO:1905475	regulation of protein localization to membrane	NA	205	17	4	0.0139595	Dpp10; Sorbs2; Epha3; Cemip
Sst__Pthlh	Day5	obob5v5	fgf1_grouping	pos	none	GO:0007200	phospholipase C-activating G protein-coupled receptor signaling pathway	NA	80	94	5	0.0177271	Plcb1; Casr; Chrm3; Adra1a; Plce1
Sst__Pthlh	Day5	obob5v5	fgf1_grouping	pos	none	GO:0043270	positive regulation of monoatomic ion transport	NA	264	53	6	0.025553	Cemip; Sgk1; Plcb1; Casr; Rnf207; Prkg1
Sst__Pthlh	Day5	obob5v5	fgf1_grouping	pos	none	GO:0060537	muscle tissue development	NA	484	83	9	0.0361334	Sgcz; Sorbs2; Rbfox1; Adra1a; Prkg1; Erbb4; Schip1; Neb; Ppargc1a
Sst__Pthlh	Day5	obob5v5	fgf1_grouping	pos	none	GO:0022898	regulation of transmembrane transporter activity	NA	292	107	8	0.043851	Plcb1; Rnf207; Chrm3; Prkg1; Ppargc1a; Pde4b; Cacna2d1; Shisa9
Sst__Pthlh	Day5	obob5v5	fgf1_grouping	pos	none	GO:1905145	cellular response to acetylcholine	NA	42	36	3	0.047109	Sorbs2; Plcb1; Chrm3
Sst__Pthlh	Day5	obob5v5	fgf1_grouping	pos	none	GO:0016358	dendrite development	NA	306	104	8	0.0498054	Camk1d; Sgk1; Ptprd; Cdkl5; Fat3; Prkg1; Abi3bp; Grin3a
Sst__Unc13c	Day5	obob5v5	fgf1_grouping	pos	none	GO:0042391	regulation of membrane potential	action potential initiation	485	229	23	9.0018e-08	Adra1a; Kcnq5; Neto1; Kcnh5; Gabrb2; Chrna7; Scn11a; Grm5; Gabra1; Gabra3; Nedd4l; Pid1; Kcnq3; Kcnj3; Pkp2; Gabrg2; Glra3; Cntnap2; Cnih3; Oprm1; Ptpn3; Kcnn2; Kcnd3
Sst__Unc13c	Day5	obob5v5	fgf1_grouping	pos	none	GO:0007188	adenylate cyclase-modulating G protein-coupled receptor signaling pathway	NA	228	186	13	1.93152e-05	Adra1a; Adgrl2; Grm7; Adcy8; Pth2r; Grm5; Htr4; Oprk1; Grm8; Calcrl; Adgrb3; Oprm1; Htr7
Sst__Unc13c	Day5	obob5v5	fgf1_grouping	pos	none	GO:0016358	dendrite development	NA	306	414	21	3.70044e-05	Fat3; Epha4; Chrna7; Prkg1; Nedd4l; Csmd3; Adgrb3; Nrp1; Cask; Cntnap2; Srgap2; Wls; Lrrk2; Dock10; Ephb1; Camk1d; Grin3a; Zdhhc15; Dab1; Epha5; Ctnna2
Sst__Unc13c	Day5	obob5v5	fgf1_grouping	pos	none	GO:0050890	cognition	learning	358	186	14	0.000566662	Neto1; Grm7; Aff2; Adcy8; Chrna7; Grm5; Foxp2; Oprk1; Plcb1; Slc24a2; Kcnab1; Adgrb3; Cntnap2; Htr7
Sst__Unc13c	Day5	obob5v5	fgf1_grouping	pos	none	GO:0060004	reflex	NA	28	257	6	0.00057186	Adra1a; Scn11a; Foxp2; Pcdh15; Satb1; Npsr1
Sst__Unc13c	Day5	obob5v5	fgf1_grouping	pos	none	GO:0007214	gamma-aminobutyric acid signaling pathway	NA	29	160	5	0.00186443	Gabrb2; Htr4; Gabra1; Gabra3; Gabrg2
Sst__Unc13c	Day5	obob5v5	fgf1_grouping	pos	none	GO:0050803	regulation of synapse structure or activity	NA	297	414	18	0.00246912	Adgrl2; Epha4; Lingo2; Chrna7; Mdga1; Etv5; Adgrb3; Cask; Flrt2; Pik3r1; Epha7; Lrrk2; Ephb1; Frmpd4; Dgkb; Zdhhc15; Cdh8; Ctnna2
Sst__Unc13c	Day5	obob5v5	fgf1_grouping	pos	none	GO:0006820	monoatomic anion transport	chloride transmembrane transport	177	168	9	0.0046057	Ano4; Ano3; Gabrb2; Grm5; Gabra1; Gabra3; Slc4a7; Gabrg2; Glra3
Sst__Unc13c	Day5	obob5v5	fgf1_grouping	pos	none	GO:0001764	neuron migration	NA	193	415	14	0.00511427	Fat3; Ntng1; Dcc; Prkg1; Mdga1; Nrp1; Sema6a; Flrt2; Srgap2; Kirrel3; Ulk4; Dab1; Ctnna2; Astn2
Sst__Unc13c	Day5	obob5v5	fgf1_grouping	pos	none	GO:0008038	neuron recognition	NA	43	172	5	0.0200882	Epha4; Robo1; Cntn6; Nrp1; Cntnap2
Sst__Unc13c	Day5	obob5v5	fgf1_grouping	pos	none	GO:0001978	regulation of systemic arterial blood pressure by carotid sinus baroreceptor feedback	NA	3	54	2	0.0297237	Adra1a; Chrna7
Sst__Unc13c	Day5	obob5v5	fgf1_grouping	pos	none	GO:0061588	calcium activated phospholipid scrambling	NA	5	30	2	0.0300945	Ano4; Ano3
Sst__Unc13c	Day5	obob5v5	fgf1_grouping	pos	none	GO:0007200	phospholipase C-activating G protein-coupled receptor signaling pathway	NA	80	174	6	0.0342718	Adra1a; Grm5; Oprk1; Plcb1; Agtr1a; Oprm1
Sst__Unc13c	Day5	obob5v5	fgf1_grouping	pos	none	GO:0007216	G protein-coupled glutamate receptor signaling pathway	NA	15	89	3	0.0388816	Grm7; Grm5; Grm8
Sst__Unc13c	Day5	obob5v5	fgf1_grouping	pos	none	GO:0050982	detection of mechanical stimulus	NA	59	521	8	0.0442177	Ano3; Scn11a; Grm8; Pcdh15; Htr7; Adgrv1; Ttn; Scn9a
Sst__Unc13c	Day5	obob5v5	fgf1_grouping	pos	none	GO:0048013	ephrin receptor signaling pathway	NA	38	399	6	0.0478169	Epha4; Epha7; Epha6; Ephb1; Epha3; Epha5
Sst__Unc13c	Day5	obob5v5	fgf1_grouping	pos	none	GO:0015698	inorganic anion transport	chloride transmembrane transport	181	168	8	0.048422	Ano4; Ano3; Gabrb2; Gabra1; Gabra3; Slc4a7; Gabrg2; Glra3
Tanycytes	Day5	obob5v5	fgf1_grouping	neg	none	GO:0001764	neuron migration	NA	193	362	16	1.91695e-05	Nrg1; Nr2f2; Chl1; Dab1; Il1r1; Mdga2; Vegfa; Sema6a; Ctnna2; Flrt2; Auts2; Astn2; Mef2c; Cep85l; Gpm6a; Dclk1
Tanycytes	Day5	obob5v5	fgf1_grouping	neg	none	GO:0050890	cognition	NA	358	435	22	0.000239476	Nrg1; Chl1; Gria1; Ldlr; Atp1a2; Slc7a11; St3gal4; Nrxn2; Nrxn3; Adcy8; Nrxn1; Adgrb3; Shank2; Nedd9; Mef2c; Atp8a1; Kcnab1; Shc3; Grm7; Fgf13; Fam107a; Meis2
Tanycytes	Day5	obob5v5	fgf1_grouping	neg	none	GO:0048663	neuron fate commitment	NA	84	164	7	0.00177086	Nrg1; Tgfb2; Eya1; Zfp521; Gli2; Prrx1; Sox9
Tanycytes	Day5	obob5v5	fgf1_grouping	neg	none	GO:0001505	regulation of neurotransmitter levels	NA	198	322	13	0.00183741	Slc1a2; Slc17a8; Slc6a11; Atp1a2; Sncaip; Gfap; Syn2; Nrxn2; Nrxn3; Nrxn1; Mef2c; P2rx7; Pclo
Tanycytes	Day5	obob5v5	fgf1_grouping	neg	none	GO:0050803	regulation of synapse structure or activity	NA	297	262	14	0.00313491	Nrg1; Sparcl1; Slc17a8; Slc7a11; Mdga2; Pik3r1; Lrtm1; Ctnna2; Flrt2; Nrxn1; Adgrb3; Shank2; Nedd9; Mef2c
Tanycytes	Day5	obob5v5	fgf1_grouping	neg	none	GO:0006836	neurotransmitter transport	NA	211	322	13	0.00374874	Slc1a2; Slc17a8; Slc6a11; Atp1a2; Sncaip; Gfap; Syn2; Nrxn2; Nrxn3; Nrxn1; Mef2c; P2rx7; Pclo
Tanycytes	Day5	obob5v5	fgf1_grouping	neg	none	GO:0031589	cell-substrate adhesion	NA	355	440	20	0.00415244	Angpt1; Micall2; St6gal1; Pik3r1; Vegfa; Ccdc80; Mertk; Itga6; Itga1; Actn2; Nedd9; Jag1; Ecm2; Eda; Has2; Sned1; Ptprj; Ston1; Fam107a; Cask
Tanycytes	Day5	obob5v5	fgf1_grouping	neg	none	GO:0031623	receptor internalization	regulation of postsynaptic neurotransmitter receptor internalization	146	43	5	0.00752693	Nrg1; Gsg1l; Gria1; Iqsec1; Angpt1
Tanycytes	Day5	obob5v5	fgf1_grouping	neg	none	GO:0090130	tissue migration	positive regulation of epithelial cell migration	324	395	17	0.0150937	Tgfb2; Nr2f2; Iqsec1; Angpt1; Ets1; Vegfa; Gpld1; Sox9; Ccbe1; Hdac9; Mef2c; Robo1; Has2; Sash1; Anxa1; Zeb2; Plpp3
Tanycytes	Day5	obob5v5	fgf1_grouping	neg	none	GO:0048880	sensory system development	eye development	439	388	20	0.0152001	Tgfb2; Slc17a8; Meis1; Frem2; Slc7a11; Vegfa; Crybg3; Sox9; Mertk; Mitf; Bmpr1b; Tspan12; Pbx4; Jag1; Aldh1a1; Tenm3; Gpm6a; Dclk1; Vim; Zeb2
Tanycytes	Day5	obob5v5	fgf1_grouping	neg	none	GO:0060537	muscle tissue development	cardiac muscle tissue development	484	43	7	0.0226466	Sgcz; Nrg1; Tgfb2; Eya1; Nr2f2; Meis1; Angpt1
Tanycytes	Day5	obob5v5	fgf1_grouping	neg	none	GO:0001667	ameboidal-type cell migration	positive regulation of epithelial cell migration	444	395	20	0.0232919	Tgfb2; Nr2f2; Iqsec1; Angpt1; Sema6d; Tns1; Ets1; Vegfa; Gpld1; Sema6a; Sox9; Ccbe1; Hdac9; Mef2c; Robo1; Has2; Sash1; Anxa1; Zeb2; Plpp3
Tanycytes	Day5	obob5v5	fgf1_grouping	neg	none	GO:0050900	leukocyte migration	NA	376	185	12	0.0264051	Tgfb2; Flt1; Il1r1; Abr; Fut9; S1pr1; Pik3r1; Vegfa; Dock8; Selp; Itga6; St3gal4
Tanycytes	Day5	obob5v5	fgf1_grouping	neg	none	GO:0048771	tissue remodeling	NA	193	305	11	0.0293627	Rspo3; Tgfb2; Abr; S1pr1; Vegfa; Mitf; Pparg; Mef2c; Jag1; Igfbp5; P2rx7
Tanycytes	Day5	obob5v5	fgf1_grouping	neg	none	GO:0043406	positive regulation of MAP kinase activity	NA	125	388	10	0.0298607	Flt1; Vegfa; Mef2c; Rasgrp1; P2rx7; Fgd2; Robo1; Sash1; Tgfa; Zeb2
Tanycytes	Day5	obob5v5	fgf1_grouping	neg	none	GO:0010001	glial cell differentiation	NA	274	395	15	0.0315729	Nrg1; Phgdh; Lama2; Dab1; Ldlr; Gfap; Sox9; Cntn1; Pparg; Hapln1; Ror1; Vim; Ptprj; Zeb2; Plpp3
Tanycytes	Day5	obob5v5	fgf1_grouping	neg	none	GO:0038034	signal transduction in absence of ligand	regulation of extrinsic apoptotic signaling pathway in absence of ligand	76	53	4	0.0325159	Nrg1; Tgfb2; Eya1; Eya4
Tanycytes	Day5	obob5v5	fgf1_grouping	neg	none	GO:0002691	regulation of cellular extravasation	NA	46	185	5	0.0333715	Il1r1; Abr; Fut9; Selp; St3gal4
Tanycytes	Day5	obob5v5	fgf1_grouping	neg	none	GO:0050919	negative chemotaxis	NA	45	326	6	0.034799	Nrg1; Sema6d; Sema6a; Lrtm1; Flrt2; Robo1
Tanycytes	Day5	obob5v5	fgf1_grouping	neg	none	GO:0098712	L-glutamate import across plasma membrane	NA	17	87	3	0.0450152	Slc1a2; Slc17a8; Slc7a11
Tanycytes	Day5	obob5v5	fgf1_grouping	neg	none	GO:0140239	postsynaptic endocytosis	regulation of postsynaptic neurotransmitter receptor internalization	38	39	3	0.0480384	Nrg1; Gsg1l; Iqsec1
Tanycytes	Day5	obob5v5	fgf1_grouping	pos	none	GO:0016358	dendrite development	dendritic spine morphogenesis; regulation of dendrite morphogenesis	306	478	29	6.69483e-10	Ephb1; Epha5; Prkg1; Pak3; Grip1; Phactr1; Stau2; Nr2e1; Ntn1; Dip2a; Ptprd; Lrrk2; Srgap2; Abi2; Csmd3; Prex2; Ctnnd2; Ube3a; Adgrb3; Btbd3; Wls; Camk1d; Alk; Mef2c; Tnik; Epha4; Fstl4; Camk2a; Ppp3ca
Tanycytes	Day5	obob5v5	fgf1_grouping	pos	none	GO:0042391	regulation of membrane potential	NA	485	478	32	5.94613e-07	Dpp6; Kcnq5; Kcnma1; Kcnh7; Grid1; Gabrb3; Kcnc2; Fgf12; Pkp2; Mapt; Cacna2d1; Dgki; Akap6; Pex5l; Lrrk2; Ank3; Gabrb2; Scn8a; Actn2; Pclo; Ank2; Kcnq1; Kcnj3; Mef2c; Prkce; Rims2; Bcl2; Grid2; Unc13b; Nrxn1; Mtnr1b; Ppp3ca
Tanycytes	Day5	obob5v5	fgf1_grouping	pos	none	GO:0050803	regulation of synapse structure or activity	positive regulation of synapse assembly; regulation of postsynaptic density organization	297	460	24	9.50487e-07	Grid1; Ephb1; Pak3; Stau2; Ntn1; Il1rap; Gpm6a; Ptprd; Lrrk2; Ptpro; Lrrn3; Abi2; Negr1; Ube3a; Epha7; Adgrl2; Adgrb3; Flrt2; Cdh2; Mef2c; Epha4; Lrrn1; Grid2; Nrxn1
Tanycytes	Day5	obob5v5	fgf1_grouping	pos	none	GO:1902414	protein localization to cell junction	NA	128	467	14	0.000123754	Grip1; Stau2; Mapt; Dlgap1; Dlg2; Nbea; Cgnl1; Pclo; Kif3a; Tnik; Mpp7; Nrxn3; Nrxn1; Camk2a
Tanycytes	Day5	obob5v5	fgf1_grouping	pos	none	GO:0001505	regulation of neurotransmitter levels	NA	198	467	17	0.000177128	Grm8; Unc13c; Dgki; Cadps; Ptprn2; Lrrk2; Syt11; Pclo; Hnmt; Syn2; Trim9; Mef2c; Rims2; Nrxn3; Unc13b; Nrxn1; Camk2a
Tanycytes	Day5	obob5v5	fgf1_grouping	pos	none	GO:0050890	cognition	learning	358	266	17	0.000284605	Atp8a1; Gabrb3; Csmd1; Grm7; Pde8b; Mapt; Aff2; Large1; Dgki; Ap1s2; Abi2; Epm2a; Ube3a; Tusc3; Amph; Syt11; Adgrb3
Tanycytes	Day5	obob5v5	fgf1_grouping	pos	none	GO:0106027	neuron projection organization	dendritic spine morphogenesis	110	201	9	0.000338603	Ephb1; Epha5; Pak3; Stau2; Dip2a; Lrrk2; Abi2; Ctnnd2; Ube3a
Tanycytes	Day5	obob5v5	fgf1_grouping	pos	none	GO:0021675	nerve development	NA	97	250	9	0.00072396	Ephb1; Gabrb3; Kcnc2; Gli3; Large1; Ednra; Gabrb2; Sulf1; Scn8a
Tanycytes	Day5	obob5v5	fgf1_grouping	pos	none	GO:0072001	renal system development	NA	358	481	22	0.0014417	Kirrel3; Gli3; Lrrk2; Ednra; Ptpro; Angpt1; Mecom; Schip1; Sulf1; Epha7; Pcsk5; Slit2; Kif3a; Mef2c; Myocd; Bicc1; Hs3st3a1; Bcl2; Gpc3; Epha4; Ppp3ca; Ctnnbip1
Tanycytes	Day5	obob5v5	fgf1_grouping	pos	none	GO:0032409	regulation of transporter activity	positive regulation of cation channel activity; positive regulation of potassium ion transmembrane transporter activity	305	478	20	0.0015479	Prkg1; Grip1; Kcnc2; Fgf12; Rasgrf1; Cacna2d1; Akap6; Tcaf1; Ednra; Ank3; Dapk1; Ppargc1a; Actn2; Ank2; Kcnq1; Mef2c; Bcl2; Nrxn1; Mtnr1b; Ppp3ca
Tanycytes	Day5	obob5v5	fgf1_grouping	pos	none	GO:0001764	neuron migration	NA	193	178	10	0.00158254	Kirrel3; Prkg1; Phactr1; Mapt; Auts2; Large1; Ntn1; Gpm6a; Srgap2; Abi2
Tanycytes	Day5	obob5v5	fgf1_grouping	pos	none	GO:0006836	neurotransmitter transport	NA	211	467	16	0.00228191	Grm8; Unc13c; Dgki; Cadps; Ptprn2; Lrrk2; Syt11; Pclo; Syn2; Trim9; Mef2c; Rims2; Nrxn3; Unc13b; Nrxn1; Camk2a
Tanycytes	Day5	obob5v5	fgf1_grouping	pos	none	GO:0007264	small GTPase mediated signal transduction	NA	419	178	13	0.0110651	Cdh13; Arhgap18; Dock11; Arhgef28; Rasgrf1; Auts2; Dgki; Ntn1; Rnd3; Garnl3; Ednra; Ralbp1; Abi2
Tanycytes	Day5	obob5v5	fgf1_grouping	pos	none	GO:0098742	cell-cell adhesion via plasma-membrane adhesion molecules	NA	275	28	5	0.0199938	Kirrel3; Dscaml1; Cdh10; Cadm2; Cdh13
Tanycytes	Day5	obob5v5	fgf1_grouping	pos	none	GO:0198738	cell-cell signaling by wnt	regulation of canonical Wnt signaling pathway	444	426	21	0.0230733	Shisa3; Gli3; Lrrk2; Ednra; Fzd6; Trabd2b; Ptpro; Tcf7l2; Epm2a; Ctnnd2; Sulf1; Wls; Ccnyl1; Plpp3; Cdh2; Eda; Zeb2; Bicc1; Tnik; Tle1; Gpc3
Tanycytes	Day5	obob5v5	fgf1_grouping	pos	none	GO:0048588	developmental cell growth	NA	276	379	15	0.023081	Prkg1; Sema3a; Mapt; Auts2; Ntn1; Akap6; Ednra; Epha7; Map2k4; Slit2; Sema5b; Alcam; Myocd; Zeb2; Rims2
Tanycytes	Day5	obob5v5	fgf1_grouping	pos	none	GO:0042551	neuron maturation	NA	62	460	8	0.0238321	Dlg2; Lrrk2; Ednra; Ank3; Dleu2; Adgrb3; Bcl2; Nrxn1
Tanycytes	Day5	obob5v5	fgf1_grouping	pos	none	GO:0099003	vesicle-mediated transport in synapse	NA	255	467	16	0.0260994	Grip1; Unc13c; Cadps; Ap1s2; Lrrk2; Amph; Syt11; Pclo; Syn2; Trim9; Cdh2; Pld1; Rims2; Unc13b; Nrxn1; Camk2a
Tanycytes	Day5	obob5v5	fgf1_grouping	pos	none	GO:0007215	glutamate receptor signaling pathway	NA	55	76	4	0.0411378	Grid1; Grip1; Grm7; Grm8
Tanycytes	Day5	obob5v5	fgf1_grouping	pos	none	GO:0045055	regulated exocytosis	NA	239	467	15	0.0486244	Unc13c; Cadps; Pex5l; Lrrk2; Syt11; Pclo; Syn2; Trim9; Rest; Rab31; Rims2; Rasgrp1; Unc13b; Abr; Camk2a
Tbx19__Pirt	Day5	obob5v5	fgf1_grouping	neg	none	GO:0042391	regulation of membrane potential	NA	485	217	17	0.000881315	Trpc4; Ryr2; Ptpn3; Ctnna3; Grid2; Htr3b; Kcnk9; Kcnq5; Gria3; Kcnd3; Snca; Scn7a; Kcnc2; Kcnmb4; Hcn1; Cntnap2; Kcnn2
Tbx19__Pirt	Day5	obob5v5	fgf1_grouping	neg	none	GO:0050803	regulation of synapse structure or activity	regulation of presynapse assembly	297	224	13	0.00255743	Il1rapl2; Adgrl2; Cntnap4; Ppfia2; Kalrn; Flrt2; Grid2; Lrrtm3; Ptprd; Il1rapl1; Snca; Gpc4; Mdga2
Tbx19__Pirt	Day5	obob5v5	fgf1_grouping	neg	none	GO:0098742	cell-cell adhesion via plasma-membrane adhesion molecules	NA	275	224	12	0.00674311	Cntn5; Fat4; Cadm2; Grid2; Unc5d; Cdh6; Ptprd; Nectin3; Fat3; Cdh18; Gpc4; Mdga2
Tbx19__Pirt	Day5	obob5v5	fgf1_grouping	neg	none	GO:0051962	positive regulation of nervous system development	NA	367	129	10	0.020897	Ngf; Sema5a; Adgrl2; Plxna2; Kalrn; Flrt2; Grid2; Lrrtm3; Cdon; Ptprd
Tbx19__Pirt	Day5	obob5v5	fgf1_grouping	neg	none	GO:0060443	mammary gland morphogenesis	NA	54	71	4	0.022917	Fgf10; Csmd1; Nrg3; Esr1
Tbx19__Pirt	Day5	obob5v5	fgf1_grouping	neg	none	GO:0032026	response to magnesium ion	NA	23	177	4	0.0261479	Ryr2; Bmp6; Snca; Kcnc2
Tbx19__Pirt	Day5	obob5v5	fgf1_grouping	neg	none	GO:1990806	ligand-gated ion channel signaling pathway	NA	39	112	4	0.0376136	Grik1; Kalrn; Grid2; Gria3
Tbx19__Pirt	Day5	obob5v5	fgf1_grouping	pos	none	GO:0007206	phospholipase C-activating G protein-coupled glutamate receptor signaling pathway	NA	2	57	2	0.00962141	Grm5; Grm1
Tbx19__Pirt	Day5	obob5v5	fgf1_grouping	pos	none	GO:0007215	glutamate receptor signaling pathway	NA	55	57	4	0.0124694	Grid2; Grik1; Grm5; Grm1
Tbx19__Pirt	Day5	obob5v5	fgf1_grouping	pos	none	GO:0015015	heparan sulfate proteoglycan biosynthetic process, enzymatic modification	NA	5	24	2	0.0166113	Hs3st5; Hs6st2
Trh__Lef1	Day5	obob5v5	fgf1_grouping	neg	none	GO:0070498	interleukin-1-mediated signaling pathway	NA	26	150	4	0.0218987	Plcb1; St18; Rps6ka5; Il1rap
Trh__Lef1	Day5	obob5v5	fgf1_grouping	neg	none	GO:0032535	regulation of cellular component size	NA	395	22	5	0.0247924	Sema5a; Prr16; Sema3e; Atp7a; Tmod1
Trh__Lef1	Day5	obob5v5	fgf1_grouping	neg	none	GO:0071322	cellular response to carbohydrate stimulus	NA	194	117	7	0.0402895	Plcb1; Vsnl1; Ano1; Cftr; Rps6ka2; Pde1c; Efna5
Trh__Lef1	Day5	obob5v5	fgf1_grouping	pos	none	GO:0098742	cell-cell adhesion via plasma-membrane adhesion molecules	NA	275	183	14	1.20169e-05	Pcdh7; Cntn6; Lrfn5; Efna5; Cdh18; Clstn2; Nrg1; Ntng1; Ret; Mdga2; Sdk1; Unc5d; Nectin3; Grid2
Trh__Lef1	Day5	obob5v5	fgf1_grouping	pos	none	GO:0050803	regulation of synapse structure or activity	regulation of synapse assembly	297	183	11	0.0114583	Dgkb; Asic2; Lrfn5; Efna5; Clstn2; Nrg1; Mdga2; Slc7a11; Pak3; Rps6ka5; Grid2
Trh__Lef1	Day5	obob5v5	fgf1_grouping	pos	none	GO:1904062	regulation of monoatomic cation transmembrane transport	NA	356	24	5	0.0237033	Gem; Kcnip1; Plcb1; Asic2; Atp7a
Trh__Lef1	Day5	obob5v5	fgf1_grouping	pos	none	GO:0045793	positive regulation of cell size	NA	17	94	3	0.0469835	Prr16; Atp7a; Ret
g1	Day5	obob5v5	fgf1_grouping	neg	none	GO:0006865	amino acid transport	amino acid import across plasma membrane; L-glutamate transmembrane transport	166	358	13	0.00088499	Slc1a2; Slc17a8; Slc25a18; Slc6a11; Grm7; Slc7a11; Slc38a2; Slc38a1; Lrrc8c; Gfap; P2rx7; Slc22a4; Slc7a2
g1	Day5	obob5v5	fgf1_grouping	neg	none	GO:0002040	sprouting angiogenesis	NA	131	397	12	0.00136912	Rspo3; Gpld1; Ccbe1; Vegfa; Sema6a; Angpt1; Robo1; Anxa1; Vegfd; Nr2e1; Slit2; Fgf1
g1	Day5	obob5v5	fgf1_grouping	neg	none	GO:0001667	ameboidal-type cell migration	positive regulation of epithelial cell migration	444	400	22	0.00242378	Gpld1; Ets1; Tgfb2; Ccbe1; Vegfa; Iqsec1; Sema6a; Angpt1; Has2; Robo1; Tns1; Anxa1; Arsb; Sema6d; Mef2c; Nr2e1; Sash1; Slit2; Kitl; Zeb2; Fgf1; P2ry12
g1	Day5	obob5v5	fgf1_grouping	neg	none	GO:0021885	forebrain cell migration	cerebral cortex radially oriented cell migration	70	408	9	0.00257443	Reln; Dab1; Robo1; Pou3f2; Ccdc141; Nr2e1; Slit2; P2ry12; Fut10
g1	Day5	obob5v5	fgf1_grouping	neg	none	GO:0035924	cellular response to vascular endothelial growth factor stimulus	positive regulation of vascular endothelial growth factor signaling pathway	61	249	7	0.00350416	Flt1; Ccbe1; Vegfa; Sema6a; Robo1; Anxa1; Vegfd
g1	Day5	obob5v5	fgf1_grouping	neg	none	GO:0090130	tissue migration	positive regulation of epithelial cell migration	324	397	18	0.00428117	Gpld1; Ets1; Tgfb2; Ccbe1; Vegfa; Iqsec1; Angpt1; Has2; Robo1; Anxa1; Arsb; Mef2c; Nr2e1; Sash1; Slit2; Kitl; Zeb2; Fgf1
g1	Day5	obob5v5	fgf1_grouping	neg	none	GO:0050803	regulation of synapse structure or activity	NA	297	161	11	0.0043826	Sparcl1; Slc17a8; Mdga2; Reln; Slc7a11; Asic2; Flrt2; Lrtm1; Ptpro; St8sia2; Pik3r1
g1	Day5	obob5v5	fgf1_grouping	neg	none	GO:0006835	dicarboxylic acid transport	L-glutamate transmembrane transport	99	305	9	0.00449255	Slc1a2; Slc17a8; Slc25a18; Grm7; Slc7a11; Slc38a2; Lrrc8c; Gfap; P2rx7
g1	Day5	obob5v5	fgf1_grouping	neg	none	GO:0006790	sulfur compound metabolic process	NA	313	156	11	0.00534135	Mical2; Acsl3; Pipox; Sulf2; Slc7a11; Fmo1; Acss1; Phgdh; Angpt1; Elovl6; Xylt1
g1	Day5	obob5v5	fgf1_grouping	neg	none	GO:0043406	positive regulation of MAP kinase activity	NA	125	397	11	0.00599401	Flt1; Fgd2; Vegfa; Robo1; Mef2c; P2rx7; Sash1; Kitl; Rasgrp1; Zeb2; Fgf1
g1	Day5	obob5v5	fgf1_grouping	neg	none	GO:0090287	regulation of cellular response to growth factor stimulus	NA	312	397	17	0.0106936	Htra1; Myocd; Sulf2; Ccbe1; Vegfa; Sema6a; Angpt1; Rgma; Robo1; Ltbp1; Nrxn1; Vegfd; Aspn; Slit2; Sorl1; Zeb2; Fgf1
g1	Day5	obob5v5	fgf1_grouping	neg	none	GO:0071887	leukocyte apoptotic process	NA	144	366	11	0.0109502	Tgfb2; Slc7a11; Mertk; Bcl2l11; Anxa1; St6gal1; Mef2c; Fas; P2rx7; Prkcq; Kitl
g1	Day5	obob5v5	fgf1_grouping	neg	none	GO:0006925	inflammatory cell apoptotic process	NA	24	288	5	0.0111967	Slc7a11; Anxa1; St6gal1; Mef2c; Fas
g1	Day5	obob5v5	fgf1_grouping	neg	none	GO:0042063	gliogenesis	NA	380	400	19	0.0115691	Tgfb2; Reln; Hapln1; Arhgef10; Lama2; Phgdh; Dab1; Cntn1; Atf5; Anxa1; Gfap; Sox4; Pou3f2; Bace2; Fas; Nr2e1; Plag1; Zeb2; P2ry12
g1	Day5	obob5v5	fgf1_grouping	neg	none	GO:1903317	regulation of protein maturation	NA	71	362	8	0.0116431	Nkd2; Ccbe1; Rfx4; Rhbdd1; Sox4; Ldlrad3; Spon1; Gsn
g1	Day5	obob5v5	fgf1_grouping	neg	none	GO:0042330	taxis	NA	456	400	21	0.013281	Flt1; Tgfb2; Vegfa; Flrt2; Lrtm1; Sema6a; Ptpro; Angpt1; Robo1; Anxa1; Dock4; Vegfd; St6gal1; Sema6d; Ano6; Prkcq; Slit2; Rarres2; Itga1; Fgf1; P2ry12
g1	Day5	obob5v5	fgf1_grouping	neg	none	GO:0021537	telencephalon development	cerebral cortex radially oriented cell migration	309	408	17	0.0134897	Gria1; Slc1a2; Reln; Slc7a11; Slc38a2; Dab1; Robo1; Plcb1; Rfx4; Atf5; Pou3f2; Ccdc141; Nr2e1; Slit2; Zeb2; P2ry12; Fut10
g1	Day5	obob5v5	fgf1_grouping	neg	none	GO:1903825	organic acid transmembrane transport	amino acid import across plasma membrane; L-glutamate transmembrane transport	156	120	7	0.0152179	Slc1a2; Slc17a8; Slc25a18; Slc6a11; Slc7a11; Slc38a2; Slc38a1
g1	Day5	obob5v5	fgf1_grouping	neg	none	GO:0035905	ascending aorta development	NA	5	238	3	0.0154167	Tgfb2; Hey2; Sox4
g1	Day5	obob5v5	fgf1_grouping	neg	none	GO:0009448	gamma-aminobutyric acid metabolic process	NA	8	152	3	0.0221575	Slc38a1; Aldh1a1; Phgdh
g1	Day5	obob5v5	fgf1_grouping	neg	none	GO:0045229	external encapsulating structure organization	NA	304	303	14	0.0238846	Ets1; Tgfb2; Col4a6; Wdr72; Sulf2; Thsd4; Flrt2; Lama2; Has2; Gfap; Ccdc80; Ecm2; Col22a1; Nr2e1
g1	Day5	obob5v5	fgf1_grouping	neg	none	GO:0043062	extracellular structure organization	NA	305	303	14	0.0247836	Ets1; Tgfb2; Col4a6; Wdr72; Sulf2; Thsd4; Flrt2; Lama2; Has2; Gfap; Ccdc80; Ecm2; Col22a1; Nr2e1
g1	Day5	obob5v5	fgf1_grouping	neg	none	GO:0001764	neuron migration	NA	193	198	9	0.0321646	Mdga2; Il1r1; Reln; Vegfa; Flrt2; Sema6a; Dcdc2a; Dab1; Chl1
g1	Day5	obob5v5	fgf1_grouping	neg	none	GO:0050900	leukocyte migration	regulation of cellular extravasation	376	400	18	0.0367501	Flt1; Abr; Tgfb2; Il1r1; Selp; Fut9; Vegfa; Ptpro; Pik3r1; Plcb1; Anxa1; Vegfd; Ano6; Slit2; Kitl; Rarres2; Itga1; P2ry12
g1	Day5	obob5v5	fgf1_grouping	neg	none	GO:0042886	amide transport	L-glutamate transmembrane transport	426	116	10	0.0377076	Slc1a2; Slc17a8; Slc25a18; Adcy8; Slc14a1; Grm7; Cpe; Slc14a2; Slc7a11; Slc38a2
g1	Day5	obob5v5	fgf1_grouping	pos	none	GO:0016358	dendrite development	dendritic spine morphogenesis; regulation of dendrite morphogenesis	306	181	17	7.43096e-08	Ephb1; Phactr1; Pak3; Prkg1; Epha5; Cobl; Grip1; Ptprd; Camk1d; Nr2e1; Tnik; Ctnnd2; Adgrb3; Dab1; Lrp4; Srgap2; Tanc2
g1	Day5	obob5v5	fgf1_grouping	pos	none	GO:0050803	regulation of synapse structure or activity	positive regulation of synapse assembly; regulation of postsynapse organization	297	349	20	5.57098e-06	Ephb1; Pak3; Ptprd; Grid1; Negr1; Lingo2; Adgrb3; Il1rap; Lrp4; Lrrn3; Tanc2; Efna5; Tanc1; Stau2; Ctnna2; Adgrl2; Epha7; Epha4; Ube3a; Nrxn1
g1	Day5	obob5v5	fgf1_grouping	pos	none	GO:0042391	regulation of membrane potential	NA	485	384	25	9.17287e-05	Dpp6; Kcnh7; Kcnma1; Kcnq5; Gabrb2; Gabrb3; Mapt; Actn2; Grid1; Kcnc2; Prkce; Fgf12; Unc13b; Bcl2; Cacna2d1; Dgki; Piezo2; Ank3; Pclo; Akap6; Fgf13; Pawr; Nrxn1; Kcnq1; Pex5l
g1	Day5	obob5v5	fgf1_grouping	pos	none	GO:0050890	cognition	learning	358	364	20	0.000253104	Gabrb3; Pde8b; Mapt; Grm7; Adgrb3; Epm2a; St3gal4; Ap1s2; Tanc1; Pja2; Dgki; Atp8a1; Rtl4; Fgf13; Dnah11; Cyp7b1; Ube3a; Nrxn1; Tusc3; Kcnab1
g1	Day5	obob5v5	fgf1_grouping	pos	none	GO:0032409	regulation of transporter activity	regulation of cation channel activity; regulation of potassium ion transmembrane transporter activity	305	382	18	0.000990403	Prkg1; Grip1; Actn2; Wnk3; Kcnc2; Rasgrf1; Dapk1; Fgf12; Bcl2; Myo5a; Cacna2d1; Ank3; Akap6; Fgf13; Nrxn1; Shisa6; Kcnab1; Kcnq1
g1	Day5	obob5v5	fgf1_grouping	pos	none	GO:0021675	nerve development	NA	97	66	5	0.00903919	Ephb1; Gabrb2; Gli3; Gabrb3; Kcnc2
g1	Day5	obob5v5	fgf1_grouping	pos	none	GO:0032535	regulation of cellular component size	NA	395	323	17	0.0151236	Prr16; Kcnma1; Pak3; Mapt; Actn2; Wnk3; Ssh2; Prkce; Sema3a; Slit2; Plek; Efna5; Plekhh2; Epha7; Pclo; Fgf13; Nrp1
g1	Day5	obob5v5	fgf1_grouping	pos	none	GO:1902414	protein localization to cell junction	NA	128	349	10	0.0153377	Grip1; Mapt; Zdhhc2; Tnik; Stau2; Cgnl1; Dlgap1; Pclo; Dlg2; Nrxn1
g1	Day5	obob5v5	fgf1_grouping	pos	none	GO:1905475	regulation of protein localization to membrane	NA	205	388	13	0.0215187	Dpp6; Grip1; Wnk3; Zdhhc2; Tnik; Epm2a; Myo5a; Lrp4; Gpc3; Ank3; Nrxn1; Shisa6; Cdh2
g1	Day5	obob5v5	fgf1_grouping	pos	none	GO:0072659	protein localization to plasma membrane	NA	303	155	10	0.0243346	Dpp6; Grip1; Kcnb2; Actn2; Wnk3; Zdhhc2; Tnik; Pacs1; Epm2a; Myo5a
g1	Day5	obob5v5	fgf1_grouping	pos	none	GO:0106027	neuron projection organization	dendritic spine morphogenesis	110	345	9	0.0277522	Ephb1; Pak3; Epha5; Ctnnd2; Tanc2; Tanc1; Stau2; Epha4; Ube3a
g1	Day5	obob5v5	fgf1_grouping	pos	none	GO:0030318	melanocyte differentiation	NA	26	155	4	0.0314192	Gli3; Zeb2; Bcl2; Myo5a
g1	Day5	obob5v5	fgf1_grouping	pos	none	GO:0021554	optic nerve development	NA	20	66	3	0.034097	Ephb1; Gli3; Kcnc2
g1	Day5	obob5v5	fgf1_grouping	pos	none	GO:0021795	cerebral cortex cell migration	NA	52	296	6	0.0492586	Gli3; Nr2e1; Slit2; Dab1; Srgap2; Fgf13
g2	Day14	obob14v14	fgf1_grouping	neg	none	GO:0140546	defense response to symbiont	NA	348	23	5	0.0189593	Ifih1; Apobec1; Trim12c; Rnf135; Tspan32
g2	Day14	obob14v14	fgf1_grouping	pos	none	GO:0007264	small GTPase mediated signal transduction	NA	419	122	11	0.00600325	Kitl; Cdh13; Dab1; Dok6; Stard13; Tgfb2; Arhgef28; Celsr1; Reln; Dgki; Bcar3
g2	Day14	obob14v14	fgf1_grouping	pos	none	GO:0090130	tissue migration	epithelial cell migration	324	86	8	0.0166409	Enpp2; Angpt1; Kitl; Cdh13; Nfe2l2; Stard13; Tgfb2; Prkce
g2	Day14	obob14v14	fgf1_grouping	pos	none	GO:0007626	locomotory behavior	NA	253	112	8	0.0195794	Apba1; Dab1; Sobp; Nav2; Prkce; Celsr1; Reln; App
g2	Day14	obob14v14	fgf1_grouping	pos	none	GO:0035235	ionotropic glutamate receptor signaling pathway	NA	27	154	4	0.0283891	Grid2; App; Grin2b; Grik2
g2	Day14	obob14v14	fgf1_grouping	pos	none	GO:0097475	motor neuron migration	NA	15	93	3	0.0305994	Dab1; Celsr1; Reln
g2	Day5	obob5v5	fgf1_grouping	neg	none	GO:0050678	regulation of epithelial cell proliferation	NA	407	95	9	0.0326718	Apoe; Sparc; F3; Eya1; Fgf2; Hes1; Col4a3; Smad3; Htr2b
g2	Day5	obob5v5	fgf1_grouping	pos	none	GO:0044782	cilium organization	sperm axoneme assembly	408	494	32	1.69096e-08	Dync2h1; Cep290; Cfap44; Iqub; Dnah2; Nme5; Abcc4; Spag16; Cep126; Cfap54; Spef2; Bbs9; Cfap74; Cfap69; Ift88; Armc2; Cfap47; Snx10; Mns1; Wdpcp; Cfap70; Cfap46; Armc9; Dclk1; Kifap3; Cplane1; Dcdc2a; Daw1; Rttn; Kif24; Dnah7b; Ttc12
g2	Day5	obob5v5	fgf1_grouping	pos	none	GO:0001539	cilium or flagellum-dependent cell motility	sperm axoneme assembly	170	494	17	4.38689e-05	Cfap44; Catspere2; Taf7l; Enkur; Kif9; Dnah2; Spag16; Cfap54; Spef2; Cfap69; Armc2; Cfap47; Mns1; Cfap46; Cfap52; Dnah11; Ttc12
g2	Day5	obob5v5	fgf1_grouping	pos	none	GO:0016358	dendrite development	NA	306	652	26	9.19919e-05	Ube3a; Ctnna2; Cacna1a; App; Reln; Mpdz; Caprin1; Grin3a; Sipa1l1; Csmd3; Mef2c; Dab1; Lpar1; Abi3bp; Dclk1; Rbfox2; Dcdc2a; Tanc2; Grip1; Afdn; Acsl4; Ptprd; Cask; Phactr1; Btbd3; Prex2
g2	Day5	obob5v5	fgf1_grouping	pos	none	GO:0097722	sperm motility	sperm axoneme assembly	153	632	17	0.000318029	Cfap44; Catspere2; Taf7l; Enkur; Kif9; Spag16; Cfap54; Spef2; Cfap69; Armc2; Cfap47; Mns1; Cfap52; Dnah11; Ttc12; Tekt1; Pltp
g2	Day5	obob5v5	fgf1_grouping	pos	none	GO:0006858	extracellular transport	cerebrospinal fluid circulation; mucociliary clearance	43	469	8	0.00164611	Nme5; Spag16; Cfap54; Spef2; Dnah9; Aqp4; Dnah11; Daw1
g2	Day5	obob5v5	fgf1_grouping	pos	none	GO:0050803	regulation of synapse structure or activity	regulation of postsynapse organization	297	656	23	0.00314138	Ube3a; Ctnna2; App; Rps6ka5; Reln; Caprin1; Sipa1l1; Ror2; Mef2c; Cttnbp2; Gpc4; Abi3bp; Slc7a11; Tanc2; Il1rap; Ptprt; Afdn; Ptprd; Efna5; Cask; Gpm6a; Grid1; Epha7
g2	Day5	obob5v5	fgf1_grouping	pos	none	GO:0031503	protein-containing complex localization	NA	227	647	19	0.00688354	Dync2h1; Adam22; Cep112; Reln; Rdx; Gpc6; Mdn1; Iqsec2; Lpar1; Cacng4; Gpc4; Wdpcp; Nbea; Grip1; Shisa6; Ralgapa2; Dlg2; Pura; Ezr
g2	Day5	obob5v5	fgf1_grouping	pos	none	GO:0042391	regulation of membrane potential	NA	485	650	30	0.00759078	Cacna1a; App; Grik4; Reln; Fgf12; Grin3a; Kcnk2; Cacnb2; Rims2; Grik2; Mef2c; Cacnb4; Pex5l; Dgki; Fgf13; Dcdc2a; Prkce; Pclo; Afdn; Kmt2a; Gclm; Ctnna3; Dpp6; Kcnd3; Gabrg3; Glrb; Adra1a; Rgs7; Grid1; Kcnma1
g2	Day5	obob5v5	fgf1_grouping	pos	none	GO:0099111	microtubule-based transport	cerebrospinal fluid circulation; mucociliary clearance	207	593	17	0.00933993	Dync2h1; Agbl4; App; Fez1; Nme5; Spag16; Cfap54; Spef2; Bicd1; Dnah9; Copg2; Wdpcp; Aqp4; Dnah11; Daw1; Dlg2; Pura
g2	Day5	obob5v5	fgf1_grouping	pos	none	GO:0014846	esophagus smooth muscle contraction	NA	2	64	2	0.0133108	Sulf2; Sulf1
g2	Day5	obob5v5	fgf1_grouping	pos	none	GO:0050923	regulation of negative chemotaxis	NA	3	525	3	0.0176875	Slit2; Robo1; Plxna4
g2	Day5	obob5v5	fgf1_grouping	pos	none	GO:0001764	neuron migration	NA	193	602	16	0.0191352	Ctnna2; Reln; Sema6a; Fzd3; Large1; Mef2c; Dab1; Astn2; Chl1; Dclk1; Fgf13; Dcdc2a; Usp9x; Adam17; Gpm6a; Phactr1
g2	Day5	obob5v5	fgf1_grouping	pos	none	GO:0050890	cognition	NA	358	484	20	0.0222219	Ube3a; App; Reln; Synj1; Btbd9; Atp8a1; Large1; Foxp2; Kcnk2; Sobp; Mef2c; Kcnab1; Chl1; Dgki; Fgf13; Slc7a11; Dcdc2a; Dnah11; Gnas; Kmt2a
g3	Day14	obob14v14	fgf1_grouping	pos	none	GO:0007272	ensheathment of neurons	central nervous system myelination; myelin assembly	180	111	11	5.42559e-07	Mobp; Mal; Plp1; Mbp; Tspan2; Mag; Lpar1; Nfasc; Trf; Cldn11; Aspa
g3	Day14	obob14v14	fgf1_grouping	pos	none	GO:0042063	gliogenesis	central nervous system myelination; astrocyte differentiation; regulation of oligodendrocyte differentiation	380	387	22	9.62759e-05	Mobp; Mal; Plp1; Bin1; Tspan2; Mag; Lpar1; Trf; Opalin; Dusp10; Aspa; Hapln2; Cntn2; Daam2; Ndrg1; Lama2; Sh3tc2; Il33; Efemp1; Nkx6-2; Epha4; Dusp15
g3	Day5	obob5v5	fgf1_grouping	neg	none	GO:0042391	regulation of membrane potential	NA	485	649	54	2.16914e-17	Trpc5; Rapgef4; Gabra2; Gabrg1; Gabrb2; Pclo; Scn1a; Fgf13; Scn2a; Grid1; Grin3a; Neto1; Fgf12; Slc4a8; Gria3; Kcnk10; Grik3; Gabra3; Cacna1d; Gabrg3; Asic2; Grm5; Kcnj3; Insyn2b; Rgs7bp; Rgs7; Kcnh7; Syne1; Kcnd2; Ntrk3; Pid1; Nrxn1; Cacna2d1; Nrcam; Tbc1d24; Kcnma1; Kcnq5; Kcnip1; Camk2d; Cav1; Tmem108; Kcnd3; Ntrk2; Cntnap2; Kcnh5; Gabrb1; Slc8a3; Npr2; Kcnk2; Atxn1; Gabrb3; Rimbp2; Cacnb2; At…
g3	Day5	obob5v5	fgf1_grouping	neg	none	GO:0050890	cognition	memory; associative learning	358	1067	56	3.80075e-15	Clstn2; Mme; Camk4; Fgf13; Scn2a; Brinp1; Neto1; Rtl4; Kcnk10; Snap25; Adgrb3; Tafa2; Tnr; Plcb1; Ccnd2; Large1; Chl1; Grm5; Csmd1; Pde4d; Elavl4; Nrxn3; Nrxn1; Ephb2; Kalrn; Meis2; Ptprz1; Nrg1; Sorcs3; Shroom4; Cyp7b1; Atp1a2; Ntrk2; Cntnap2; Shc3; C1ql1; Slc8a3; Aff2; Nrxn2; Kcnk2; Atxn1; Gabrb3; Sobp; Hif1a; Asic1; Slc1a1; Pde8b; Plk2; Ncstn; Grin1; Cux2; Kit; Ube3a; Foxp2; Adcy8; Casp3
g3	Day5	obob5v5	fgf1_grouping	neg	none	GO:0016358	dendrite development	regulation of dendritic spine development; positive regulation of dendritic spine morphogenesis	306	1133	53	4.26267e-15	Trpc5; Dab1; Rapgef4; Hecw1; Pak3; Ppfia2; Alk; Prkg1; Grin3a; Epha5; Adgrb3; Sipa1l1; Fat3; Dscam; Sdk1; Dclk1; Elavl4; Syne1; Map2; Ephb2; Tbc1d24; Kalrn; Ctnnd2; Ptprz1; Sdc2; Stau2; Grip1; Ntn1; Rbfox2; Ntrk2; Bmp7; Cntnap2; Cask; Farp1; Fyn; Pdlim5; Camsap2; Disc1; Dcx; Rap2a; Mfn2; Map1b; Plk2; Grin1; Cux2; Ube3a; Nedd4l; Btbd3; Marcks; Reln; Abi1; Ilk; Zdhhc15
g3	Day5	obob5v5	fgf1_grouping	neg	none	GO:0050803	regulation of synapse structure or activity	positive regulation of synapse assembly; positive regulation of dendritic spine morphogenesis	297	1133	51	2.77517e-14	Rapgef4; Clstn2; Frmpd4; Pak3; Gpm6a; Grid1; Ppfia2; Lrfn2; Dgkb; Lrfn5; Ptpro; Snap25; Adgrb3; Ptprt; Sipa1l1; Asic2; Lrrtm4; Syndig1; Flrt2; Ntrk3; Negr1; Nrxn1; Ephb2; Nrcam; Kalrn; Nrg1; Zfp804a; Stau2; Cdh8; Ntn1; Ntrk2; C1ql1; Cask; Farp1; Fyn; Flrt3; Pdlim5; Etv5; Lrtm1; Disc1; Ror2; Rap2a; Mfn2; Grin1; Cux2; Snca; Ube3a; Sparcl1; Marcks; Reln; Zdhhc15
g3	Day5	obob5v5	fgf1_grouping	neg	none	GO:0006836	neurotransmitter transport	positive regulation of synaptic vesicle exocytosis; synaptic vesicle priming	211	833	31	1.79719e-09	Stxbp5l; Gabra2; Cadps2; Rph3a; Pclo; Ptprn2; Erc2; Ppfia2; Slc4a8; Syt1; Snap25; Cacna1d; Rims1; Unc13c; Nrxn3; Nrxn1; Mctp1; Syn2; Trim9; Ptger4; Cspg5; Atp1a2; Ntrk2; Lin7a; Cask; Nrxn2; Rimbp2; Pfn2; Asic1; Erc1; Slc1a2
g3	Day5	obob5v5	fgf1_grouping	neg	none	GO:0001505	regulation of neurotransmitter levels	positive regulation of synaptic vesicle exocytosis; synaptic vesicle priming	198	833	30	1.8695e-09	Stxbp5l; Gabra2; Cadps2; Rph3a; Pclo; Ptprn2; Erc2; Ppfia2; Slc4a8; Syt1; Snap25; Cacna1d; Unc13c; Nrxn3; Nrxn1; Mctp1; Syn2; Trim9; Ptger4; Cspg5; Atp1a2; Ntrk2; Lin7a; Cask; Nrxn2; Rimbp2; Pfn2; Asic1; Erc1; Slc1a2
g3	Day5	obob5v5	fgf1_grouping	neg	none	GO:0099003	vesicle-mediated transport in synapse	positive regulation of synaptic vesicle exocytosis; synaptic vesicle priming	255	692	30	1.31735e-08	Rapgef4; Stxbp5l; Cadps2; Rph3a; Pclo; Erc2; Ppfia2; Slc4a8; Sh3gl2; Syt1; Snap25; Cacna1d; Syne1; Syndig1; Unc13c; Nrxn1; Tbc1d24; Syn2; Ophn1; Trim9; Rab27b; Nrg1; Grip1; Cspg5; Pcdh17; Cask; Tspan7; Rimbp2; Gsg1l; Pfn2
g3	Day5	obob5v5	fgf1_grouping	neg	none	GO:0007264	small GTPase mediated signal transduction	regulation of Ras protein signal transduction	419	1116	49	2.04097e-07	Dab1; Rapgef4; Rap1gap2; Rasgef1b; Arhgef9; Rit2; Rras2; Arfgef3; Sipa1l1; Ednra; Cdh13; Dock2; Ephb2; Rasgrf1; Tgfb2; Ophn1; Nrg1; Bcl6; Chn1; Camk2d; Dok6; Ntn1; Iqsec2; Ralgps2; Dlc1; Vav3; Akap13; Dock11; Wasf1; Plce1; Rap2a; Arhgap24; Mfn2; Arhgap35; Plk2; Arhgef3; Eps8; Adra1a; Dock4; Ccdc88c; Rapgef1; Tns3; Dock6; Sipa1l2; Rnd2; Notch1; Gpr17; Reln; Plcd4
g3	Day5	obob5v5	fgf1_grouping	neg	none	GO:1902414	protein localization to cell junction	regulation of neurotransmitter receptor localization to postsynaptic specialization membrane	128	480	17	3.82958e-07	Rapgef4; Pclo; Mapk9; Neto1; Neto2; Snap25; Asic2; Dlgap1; Gpc6; Nrxn3; Nrxn1; Kalrn; Rab27b; Lgi1; Stau2; Grip1; Iqsec2
g3	Day5	obob5v5	fgf1_grouping	neg	none	GO:0042063	gliogenesis	oligodendrocyte differentiation	380	1285	49	8.11319e-07	Dab1; Cers6; Rras2; Serpine2; Ror1; Large1; Sox5; Dner; Ntrk3; Sox6; Cntn1; Bcan; Tgfb2; Ptprz1; Nrg1; Tnfrsf21; Syne2; P2ry12; Cspg5; Ntn1; Cspg4; Ntrk2; Cntnap2; Slc8a3; Atxn1; Hes5; F2; Etv5; Disc1; Ror2; Dcx; Mfn2; Ncstn; Grin1; Plpp3; Ptprj; Lyn; Bmp4; Ulk4; Notch1; Gpr17; Reln; Ilk; Nkx2-2; Sox4; Atp1b2; Epm2a; Tcf7l2; Matn2
g3	Day5	obob5v5	fgf1_grouping	neg	none	GO:0032409	regulation of transporter activity	regulation of sodium ion transmembrane transporter activity; regulation of AMPA receptor activity	305	778	32	1.07402e-06	Hecw1; Chrm3; Rph3a; Fgf13; Prkg1; Neto1; Fgf12; Cacng4; Cacna1d; Shisa9; Plcb1; Asic2; Grm5; Shisa6; Ednra; Pde4d; Nrxn1; Cacna2d1; Ephb2; Rasgrf1; Camk2d; Cav1; Grip1; Atp1a2; Asph; Cacnb2; Tcaf1; Gsg1l; Abcb1b; Bcl2; Kcnc2; Ppargc1a
g3	Day5	obob5v5	fgf1_grouping	neg	none	GO:0007215	glutamate receptor signaling pathway	NA	55	962	15	1.50911e-06	Grid1; Grin3a; Gria3; Grik3; Homer2; Plcb1; Grm5; Kalrn; Gria2; Grip1; Fyn; Grik1; Slc1a1; Ncstn; Grin1
g3	Day5	obob5v5	fgf1_grouping	neg	none	GO:0099072	regulation of postsynaptic membrane neurotransmitter receptor levels	regulation of neurotransmitter receptor localization to postsynaptic specialization membrane	129	601	18	1.78371e-06	Rapgef4; Neto1; Neto2; Cacng4; Snap25; Shisa6; Syne1; Gpc6; Nrxn3; Kalrn; Ophn1; Lgi1; Nrg1; Grip1; Stxbp4; Iqsec2; Cntnap2; Tspan7
g3	Day5	obob5v5	fgf1_grouping	neg	none	GO:0001764	neuron migration	NA	193	399	18	1.98776e-06	Dab1; Nexmif; Fgf13; Gpm6a; Astn1; Prkg1; Nrg3; Large1; Fat3; Chl1; Astn2; Dclk1; Flrt2; Ntrk3; Tbc1d24; Ptprz1; Nrg1; Dcc
g3	Day5	obob5v5	fgf1_grouping	neg	none	GO:0040013	negative regulation of locomotion	negative regulation of cell migration	350	858	35	7.8764e-06	Nexmif; Ptprg; Ptprr; Prkg1; Nrg3; Tpm1; Ptprt; Plcb1; Grm5; Nav3; Mctp1; Sema5a; Dpysl3; Sulf1; Nrg1; Sema3d; Ptger4; Abhd2; Cav1; Cdh11; Rgcc; Dpp4; Dlc1; Tcaf1; Pfn2; Sema3e; Bcl2; Sema5b; Ptprm; Angpt2; Adamts9; Lrch1; Ppargc1a; Mcc; Rap2a
g3	Day5	obob5v5	fgf1_grouping	neg	none	GO:0060537	muscle tissue development	cardiac muscle cell differentiation; cardiac muscle tissue growth	484	1291	55	8.93745e-06	Fhod3; Prkg1; Sgcz; Svil; Rbfox1; Tpm1; Ccnd2; Large1; Eya1; Ednra; Sgcd; Syne1; Dner; Sox6; Dipk2a; Tgfb2; Nrg1; Nebl; Zfpm2; Camk2d; Cav1; Ifrd1; Bmp7; Cntnap2; Sorbs2; Npr2; Kcnk2; Akap13; Pdgfra; Rarb; Eln; Col11a1; Pdlim5; Bcl2; Ptch1; Adamts9; Ppargc1a; Mrtfb; Vegfa; Smad1; Adra1a; Flnb; Foxp2; Bmp4; Notch1; Angpt1; Ppara; Bin3; Ryr2; Mef2c; Fgf1; Kdm6b; Tcf7l2; Tiparp; Smad3
g3	Day5	obob5v5	fgf1_grouping	neg	none	GO:1990806	ligand-gated ion channel signaling pathway	NA	39	710	11	9.17855e-06	Chrm3; Grid1; Grin3a; Gria3; Grik3; Plcb1; Kalrn; Gria2; Grik1; Itpr1; F2
g3	Day5	obob5v5	fgf1_grouping	neg	none	GO:1990778	protein localization to cell periphery	regulation of neurotransmitter receptor localization to postsynaptic specialization membrane	380	962	39	1.16444e-05	Rapgef4; Rab3c; Kcnb2; Fgf13; Gpr158; Neto1; Prkg2; Neto2; Epb41; Snap25; Large1; Dpp10; Gpc6; Nrxn3; Pid1; Nrxn1; Ephb2; Kalrn; Ramp1; Lgi1; Camk2d; Grip1; Zdhhc23; Iqsec2; Kcnip4; Lin7a; Lrp1; Cask; Ehd4; Cacnb2; Gas6; Ptch1; Kcnip3; Slc1a1; Rap2a; Dab2; Bbip1; Rab38; Grin1
g3	Day5	obob5v5	fgf1_grouping	neg	none	GO:0106027	neuron projection organization	positive regulation of dendritic spine morphogenesis	110	1133	21	1.5512e-05	Pak3; Rph3a; Ppfia2; Epha5; Sipa1l1; Ephb2; Kalrn; Ctnnd2; Zfp804a; Stau2; Cntnap2; Cask; Fyn; Pdlim5; Mfn2; Grin1; Cux2; Ube3a; Marcks; Reln; Zdhhc15
g3	Day5	obob5v5	fgf1_grouping	neg	none	GO:0048880	sensory system development	retina layer formation	439	1080	44	7.88033e-05	Olfm3; Atp8a2; Gpm6a; Zeb1; Large1; Fat3; Dscam; Sdk1; Rorb; Tbc1d32; Megf11; Dclk1; Ntrk3; Ephb2; Tgfb2; Meis2; Thrb; Stau2; P2ry12; Man2a1; Ntrk2; Bmp7; Pbx1; Hif1a; Pdgfra; Hes5; Rarb; Bcl2; Ptprm; Mertk; Wdpcp; Slc1a1; Dcx; Tenm3; Vegfa; Spred2; Mfn2; Arhgap35; Tspan12; B9d1; Smoc1; Foxp2; Bmp4; Notch1
g3	Day5	obob5v5	fgf1_grouping	neg	none	GO:0010469	regulation of signaling receptor activity	regulation of postsynaptic neurotransmitter receptor activity; regulation of AMPA receptor activity	148	1191	24	9.88459e-05	Dlgap2; Rph3a; Neto1; Neto2; Cacng4; Shisa9; Dlgap1; Shisa6; Pde4d; Nrxn1; Ephb2; Rasgrf1; Tafa1; Grip1; Nrxn2; Hif1a; Gsg1l; Tafa4; Ppargc1a; Dlgap4; Ptprj; Reln; Ppara; Mef2c
g3	Day5	obob5v5	fgf1_grouping	neg	none	GO:0021953	central nervous system neuron differentiation	NA	202	747	22	0.000148412	Brinp1; Dclk1; Elavl4; Brinp3; Sox5; Map2; Tox; Nrxn1; Ephb2; Rora; Ophn1; Agbl4; Dcc; Cdh11; Plxna4; Ntrk2; Gabrb1; Dclk2; Hes5; Sema3e; Disc1; Ptch1
g3	Day5	obob5v5	fgf1_grouping	neg	none	GO:0031503	protein-containing complex localization	regulation of neurotransmitter receptor localization to postsynaptic specialization membrane	227	480	18	0.000430368	Rapgef4; Neto1; Neto2; Cacng4; Snap25; Shisa6; Sgcd; Syne1; Gpc6; Nrxn3; Nrxn1; Kalrn; Ophn1; Lgi1; Nrg1; Stau2; Grip1; Iqsec2
g3	Day5	obob5v5	fgf1_grouping	neg	none	GO:0019932	second-messenger-mediated signaling	NA	300	627	24	0.000506051	Chrm3; Gucy1a2; Rit2; Prkg1; Epha5; Cacna1d; Homer2; Grm5; Pde4d; Sgcd; Cdh13; Ncald; Pde10a; Cap2; Nrg1; Tox3; Ptger4; Pde7b; P2ry12; Gucy2f; Ntrk2; Npr2; Ednrb; Itpr1
g3	Day5	obob5v5	fgf1_grouping	neg	none	GO:0031589	cell-substrate adhesion	NA	355	1291	41	0.000563802	Nexmif; Itga9; Vwc2; Cdh13; Bcan; Ptprz1; Utrn; Bcl6; Cspg5; Cdh11; Dlc1; Carmil1; Cask; Rin2; Gas6; Col26a1; Sema3e; Bcl2; Disc1; Angpt2; Adamts9; Vcl; Mertk; Wdpcp; Dab2; Col5a3; Vegfa; Ttyh1; Ptprj; Antxr1; Notch1; Marcks; Angpt1; Ilk; Lims2; Ecm2; Ntn4; Phldb2; Lamc1; Atp1b2; Smad3
g3	Day5	obob5v5	fgf1_grouping	neg	none	GO:0009187	cyclic nucleotide metabolic process	cGMP metabolic process	45	1152	12	0.00074644	Gucy1a2; Pde4d; Pde10a; Pde1a; Rora; Pde7b; Gucy2f; Npr2; Adcy2; Pde8b; Adcy8; Adcy10
g3	Day5	obob5v5	fgf1_grouping	neg	none	GO:0033002	muscle cell proliferation	NA	277	1282	34	0.00126407	Map3k5; Prkg1; Tpm1; Ccnd2; Ednra; Pde4d; Pdcd4; Cdh13; Dipk2a; Tgfb2; Pde1a; Sulf1; Nrg1; Zfpm2; Camk2d; Cav1; Kcnk2; Hif1a; Calcrl; Hes5; Ppargc1a; Vegfa; Mfn2; Smad1; Timp3; Ndrg2; Bmp4; Notch1; Angpt1; Ilk; Xrcc5; Mef2c; Fgf1; Tcf7l2
g3	Day5	obob5v5	fgf1_grouping	neg	none	GO:1990416	cellular response to brain-derived neurotrophic factor stimulus	NA	10	1020	6	0.00143393	Sh3gl2; Grip1; Tmem108; Ntrk2; Wasf1; Ube3a
g3	Day5	obob5v5	fgf1_grouping	neg	none	GO:0021675	nerve development	NA	97	878	15	0.00155088	Gabrb2; Scn1a; Scn2a; Serpine2; Large1; Ednra; Ephb2; Nav2; Sulf1; Plxna4; Npr2; Gabrb3; Ackr3; Kcnc2; Scn8a
g3	Day5	obob5v5	fgf1_grouping	neg	none	GO:0033555	multicellular organismal response to stress	behavioral fear response	114	1191	19	0.00164535	Brinp1; Large1; Ankfn1; Ephb2; Atp1a2; Dpp4; Cntnap2; Ednrb; Adam11; Bcl2; Asic1; Kcnip3; Slc1a1; Pde8b; Atat1; Lypd1; Reln; Grik2; Mef2c
g3	Day5	obob5v5	fgf1_grouping	neg	none	GO:0007214	gamma-aminobutyric acid signaling pathway	NA	29	159	5	0.00190265	Gabra2; Gabrg1; Gabrb2; Gabra3; Gabrg3
g3	Day5	obob5v5	fgf1_grouping	neg	none	GO:0042330	taxis	negative chemotaxis	456	1108	42	0.00312591	Ptpro; Nrg3; Itga9; Dscam; Ednra; Pde4d; Flrt2; Ntrk3; Cdh13; Slit3; Dock2; Tgfb2; Sema5a; Nrg1; Sema3d; P2ry12; Prkd1; Cyp7b1; Ntn1; Plxna4; Dpp4; Vav3; Ednrb; Pdgfra; Gas6; Flrt3; Ackr3; Sema3e; Lrtm1; Sema5b; Tafa4; Angpt2; Vegfa; Dock4; Swap70; Kit; Ptprj; Mcu; Lyn; Bmp4; Notch1; Angpt1
g3	Day5	obob5v5	fgf1_grouping	neg	none	GO:0043954	cellular component maintenance	maintenance of synapse structure	95	1087	16	0.00333852	Pclo; Erc2; Adgrb3; Dlgap1; Nrxn1; Ophn1; Zfp804a; Plxna4; Cntnap2; C1ql1; Fyn; Rimbp2; Erc1; Cadm1; Grin1; Inava
g3	Day5	obob5v5	fgf1_grouping	neg	none	GO:0019226	transmission of nerve impulse	NA	95	304	9	0.00357559	Rapgef4; Scn1a; Scn2a; Fgf12; Cacng4; Tnr; Kcnd2; Ntrk3; Nrcam
g3	Day5	obob5v5	fgf1_grouping	neg	none	GO:0050905	neuromuscular process	NA	182	627	17	0.00374145	Atp8a2; Scn1a; Grin3a; Fgf12; Rbfox1; Tnr; Large1; Csmd1; Ednra; Ankfn1; Nrxn1; Pcdh15; Rbfox2; Cntnap2; Slc8a3; Npr2; Itpr1
g3	Day5	obob5v5	fgf1_grouping	neg	none	GO:0008038	neuron recognition	NA	43	530	8	0.00453702	Cntn6; Dscam; Ephb2; Nrcam; Sema5a; Ptprz1; Tnfrsf21; Cntnap2
g3	Day5	obob5v5	fgf1_grouping	neg	none	GO:0003012	muscle system process	striated muscle contraction	426	1214	42	0.00547851	Atp8a2; Chrm3; Scn1a; Fgf13; Prkg1; Cacna1d; Tpm1; Large1; Ednra; Pde4d; Sgcd; Cacna2d1; Kcnma1; Sulf1; Ptger4; Camk2d; Cav1; Ryr3; Kcnd3; Atp1a2; Slc8a3; Sorbs2; Ednrb; Akap13; Cacnb2; Calcrl; Pdlim5; Kcnn2; Adk; Adra1a; Dock4; Cald1; Kit; Nedd4l; Lmcd1; Notch1; Ccdc78; Ppara; Ryr2; Mef2c; Map2k6; Camk2g
g3	Day5	obob5v5	fgf1_grouping	neg	none	GO:0048511	rhythmic process	NA	354	662	25	0.00763871	Rai1; Mapk9; Prkg1; Grin3a; Rorb; Pde4d; Ankfn1; Kcnh7; Kcnd2; Ntrk3; Slit3; Rora; Mapk10; Ptger4; Gas2; Per3; Cyp7b1; Ntrk2; Cntnap2; Gpr176; Gabrb1; Ncor2; Npr2; Gabrb3; Pdgfra
g3	Day5	obob5v5	fgf1_grouping	neg	none	GO:1902074	response to salt	NA	410	1203	40	0.00988337	Chrm3; Cacng4; Syt1; Homer2; Plcb1; Large1; Ednra; Sdk1; Elavl4; Nrxn1; Kcnma1; Pcdh15; P2ry12; Cpne8; Cav1; Ryr3; Panx1; Asph; Sorbs2; Npr2; Fyn; Ednrb; Itpr1; Ptch1; Kcnmb4; Slc1a1; Slc1a2; Dab2; Xrcc4; Ncstn; Grin1; Snca; Ube3a; Ahcyl1; Lypd1; Adcy8; Itpkb; Ryr2; Mef2c; Slc13a5
g3	Day5	obob5v5	fgf1_grouping	neg	none	GO:0046660	female sex differentiation	female gonad development	164	1289	23	0.0102804	Csmd1; Pde4d; Slit3; Ptger4; Zfpm2; Gas2; Npr2; Pdgfra; Bcl2; Mertk; Vegfa; Mfn2; Dach2; Kit; Ube3a; Dach1; Bmp4; Casp3; Immp2l; Notch1; Angpt1; Lhfpl2; Tiparp
g3	Day5	obob5v5	fgf1_grouping	neg	none	GO:0031529	ruffle organization	NA	57	945	11	0.0106577	Tpm1; P2ry12; Cav1; Cspg4; Carmil1; Pfn2; Wdpcp; Arhgap24; Eps8; Arhgef26; Sh3yl1
g3	Day5	obob5v5	fgf1_grouping	neg	none	GO:0009612	response to mechanical stimulus	NA	260	894	24	0.0192901	Atp8a2; Scn1a; Serpine2; Asic2; Large1; Ednra; Ano3; Nrxn1; Meis2; Pcdh15; Ptger4; Cav1; Atp1a2; Cntnap2; Etv1; Nrxn2; Fyn; Kcnk2; Col11a1; Ptch1; Angpt2; Mkx; Atat1; Map1b
g3	Day5	obob5v5	fgf1_grouping	neg	none	GO:0001667	ameboidal-type cell migration	NA	444	1231	42	0.0217282	Pak3; Ptprg; Ptprr; Ednra; Cdh13; Hdac9; Bmper; Tgfb2; Sema3d; P2ry12; Prkd1; Rgcc; Bmp7; Dpp4; Rin2; Ednrb; Hif1a; Arsb; Pfn2; Sema3e; Sema5b; Ptprm; Angpt2; Adamts9; Wdpcp; Mcc; Vegfa; Loxl2; Plk2; Ets1; Plpp3; Kit; Tns3; Vash1; Bmp4; Notch1; Angpt1; Ilk; Pik3r3; Fbn2; Mef2c; Fgf1
g3	Day5	obob5v5	fgf1_grouping	neg	none	GO:0051703	biological process involved in intraspecies interaction between organisms	NA	60	619	9	0.023637	Grid1; Brinp1; Nrxn3; Nrxn1; Kalrn; Cntnap2; Nrxn2; Atxn1; Gabrb3
g3	Day5	obob5v5	fgf1_grouping	neg	none	GO:0072006	nephron development	NA	168	1231	22	0.0246122	Ptpro; Greb1l; Eya1; Ednra; Sulf1; Bmp7; Pbx1; Ednrb; Pdgfra; Hes5; Bcl2; Ptch1; Angpt2; Plce1; Vegfa; Wwtr1; Bmp4; Notch1; Angpt1; Ilk; Mef2c; Fgf1
g3	Day5	obob5v5	fgf1_grouping	neg	none	GO:0051216	cartilage development	NA	213	903	21	0.0302116	Chst11; Prkg2; Zeb1; Col27a1; Sox5; Sox6; Csgalnact1; Tgfb2; Sulf1; Thrb; Ghr; Bmp7; Prrx1; Npr2; Hif1a; Hes5; Rarb; Col11a1; Mkx; Loxl2; Smad1
g3	Day5	obob5v5	fgf1_grouping	neg	none	GO:0009100	glycoprotein metabolic process	NA	380	757	27	0.0323449	Galnt13; Chst11; Plcb1; St8sia1; Large1; Hs3st5; Xylt1; Csgalnact1; Sulf1; Ramp1; B3gat2; Mgat4a; Ugdh; Mgat5b; Man2a1; Man1a2; Galnt17; Galnt3; Tmtc1; Galntl6; Dpm1; Neu4; Hif1a; Fut9; Col11a1; Bcl2; Galnt10
g3	Day5	obob5v5	fgf1_grouping	neg	none	GO:0015698	inorganic anion transport	NA	181	159	8	0.0342051	Gabra2; Gabrg1; Gabrb2; Prkg2; Slc4a8; Gabra3; Xpr1; Gabrg3
g3	Day5	obob5v5	fgf1_grouping	neg	none	GO:0007188	adenylate cyclase-modulating G protein-coupled receptor signaling pathway	NA	228	416	14	0.0377661	Rapgef4; Chrm3; Rit2; Grik3; Cacna1d; Adgrb3; Gnal; Grm5; Ednra; Pde10a; Grk5; Ramp1; Ptger4; P2ry12
g3	Day5	obob5v5	fgf1_grouping	neg	none	GO:0043116	negative regulation of vascular permeability	NA	21	1119	7	0.0391602	Sh3gl2; Ddah1; Vegfa; Arhgap35; Ptprj; Angpt1; Pde3a
g3	Day5	obob5v5	fgf1_grouping	neg	none	GO:0034332	adherens junction organization	NA	58	869	10	0.0401515	Cdh18; Cdh7; Cdh13; Cdh6; Cdh8; Cdh11; Cdh4; Cdh12; Vcl; Vegfa
g3	Day5	obob5v5	fgf1_grouping	neg	none	GO:0035592	establishment of protein localization to extracellular region	insulin secretion	418	465	21	0.0401567	Rapgef4; Stxbp5l; Rab3c; Chrm3; Pclo; Ptprn2; Epha5; Slc4a8; Snap25; Cacna1d; Plcb1; Ptprn; Rfx3; Myt1; Slc2a2; Tgfb2; Tmem167; Ptger4; Olfm2; Stxbp4; Frmd4a
g3	Day5	obob5v5	fgf1_grouping	neg	none	GO:0048736	appendage development	limb morphogenesis	197	1080	22	0.0414993	Plxna2; Chst11; Aff3; Large1; Tbc1d32; Tgfb2; Sulf1; Bmp7; Asph; Map3k20; Fras1; Prrx1; Npr2; Pbx1; Rarb; Ptch1; Wdpcp; Znrf3; B9d1; Smoc1; Bmp4; Notch1
g3	Day5	obob5v5	fgf1_grouping	neg	none	GO:0045664	regulation of neuron differentiation	NA	240	251	11	0.0463493	Trpc5; Dab1; Alk; Brinp1; Zeb1; Zfhx3; Eya1; Vwc2; Brinp3; Sox5; Cntn4
g3	Day5	obob5v5	fgf1_grouping	neg	none	GO:0051017	actin filament bundle assembly	NA	167	1291	22	0.0466483	Fmn2; Tpm1; Dpysl3; Ppm1e; Ptger4; Rgcc; Dlc1; Carmil1; Pfn2; Eln; Arhgef10l; Eps8; Spire2; Swap70; Asap3; Cald1; Pls3; Marcks; Phldb2; Lima1; Ttc8; Smad3
g3	Day5	obob5v5	fgf1_grouping	neg	none	GO:0051261	protein depolymerization	NA	122	1032	16	0.0478916	Fgf13; Sh3gl2; Svil; Tpm1; Mical1; Map2; Nav3; Nckap5; Carmil1; Asph; Camsap2; Map1b; Eps8; Mid1; Swap70; Kif19a
g3	Day5	obob5v5	fgf1_grouping	neg	none	GO:0043279	response to alkaloid	NA	116	1216	17	0.0491263	Cacng4; Homer2; Gnal; Ednra; Sdk1; Pdcd4; Elavl4; Ryr3; Slc1a1; Slc1a2; Grin1; Snca; Ube3a; Adcy8; Casp3; Ryr2; Spidr
g3	Day5	obob5v5	fgf1_grouping	pos	none	GO:0016358	dendrite development	positive regulation of dendritic spine morphogenesis	306	563	28	1.90394e-07	Map1b; Fyn; Nedd4l; Camsap2; Sema4d; Abi1; Pak3; Zfp365; Tbc1d24; Epha4; Rap2a; Ilk; Cask; Map2; Mfn2; Matn2; Wls; Ephb2; Syne1; Cux2; Cdc42; Marcks; Map6; Pdlim5; Dscam; Ube3a; Srcin1; Btbd3
g3	Day5	obob5v5	fgf1_grouping	pos	none	GO:0106027	neuron projection organization	positive regulation of dendritic spine morphogenesis	110	642	16	1.87256e-05	Fyn; Pak3; Zfp365; Epha4; Cask; Mfn2; Ephb2; Cux2; Cdc42; Marcks; Pdlim5; Ube3a; Lgmn; Srcin1; Ephb1; Zfp804a
g3	Day5	obob5v5	fgf1_grouping	pos	none	GO:0007264	small GTPase mediated signal transduction	Rho protein signal transduction	419	352	23	2.17716e-05	Arhgap5; Chn2; Rapgef1; Arhgap24; Tns3; Dock4; Rnd2; Nrg1; Arhgap35; Wasf1; Ophn1; Gpr17; Rap2a; Ctnnal1; Sipa1l2; Rasgef1b; Eps8; Ednra; Akap13; Mfn2; Rras2; Cdh13; Ephb2
g3	Day5	obob5v5	fgf1_grouping	pos	none	GO:0007272	ensheathment of neurons	myelination	180	440	16	0.000117428	Fyn; Sirt2; Tcf7l2; Bcas1; Ulk4; Nrg1; Tmem163; Cd9; Nfasc; Ilk; Scn8a; Large1; Zfp488; Rarb; Tnfrsf21; Jam2
g3	Day5	obob5v5	fgf1_grouping	pos	none	GO:0042063	gliogenesis	regulation of oligodendrocyte differentiation	380	389	21	0.000464796	Bmp4; Sirt2; Tcf7l2; Dusp15; Ptprj; Ulk4; Nrg1; Zfp365; Gpr17; Cd9; Sox4; Epha4; Nkx2-2; Ilk; Mfn2; Matn2; Sox6; Rras2; Large1; Bcan; Zfp488
g3	Day5	obob5v5	fgf1_grouping	pos	none	GO:0106030	neuron projection fasciculation	NA	22	424	6	0.00204621	Arhgap35; Epha4; Sema5a; Ephb2; Casp3; Tnfrsf21
g3	Day5	obob5v5	fgf1_grouping	pos	none	GO:0050803	regulation of synapse structure or activity	positive regulation of dendritic spine morphogenesis	297	642	23	0.00207956	Fyn; Sema4a; Sema4d; Nrg1; Ptpro; Pak3; Epha4; Rap2a; Cask; Mfn2; Nrcam; Grid1; Ephb2; Cux2; Cdc42; Marcks; Pdlim5; Ube3a; Lingo2; Srcin1; Ephb1; Negr1; Zfp804a
g3	Day5	obob5v5	fgf1_grouping	pos	none	GO:0031400	negative regulation of protein modification process	NA	472	208	16	0.00216862	Bmp4; Pdcd4; Fyn; Sirt2; Ptprj; Sema4d; Cdyl; Ptpro; Inppl1; Cnksr3; Sh3gl2; Mical1; Tbc1d24; Brca1; Sox4; Ilk
g3	Day5	obob5v5	fgf1_grouping	pos	none	GO:0008037	cell recognition	axonal fasciculation	149	603	15	0.00325768	Colec12; Arhgap35; Cd9; Epha4; Adam18; Sema5a; Cadm1; Prtg; Nrcam; Ephb2; Casp3; Tnfrsf21; Dscam; Cntn6; Ephb1
g3	Day5	obob5v5	fgf1_grouping	pos	none	GO:0001667	ameboidal-type cell migration	endothelial cell migration	444	650	29	0.00362764	Bmp4; Arhgap5; Pik3r3; Tns3; Sema4a; Sema4d; Pfn2; Pak3; Arsb; Fbn2; Ilk; Rin2; Ednra; Gipc1; Vash1; Hif1a; Cdh13; S100a2; Bcar1; Loxl2; Ptprm; Angpt2; Cdc42; Rffl; Lgmn; Tns1; Sema5b; Mapre2; Hdac9
g3	Day5	obob5v5	fgf1_grouping	pos	none	GO:0043087	regulation of GTPase activity	NA	339	345	17	0.00498161	Chn2; Rapgef1; Arhgap24; Tns3; Tbc1d8; Asap3; Sema4d; Arhgap35; Rictor; Snx18; Epha4; Sipa1l2; Rasgef1b; Wdr41; Abr; Sh3bp4; Rap1gds1
g3	Day5	obob5v5	fgf1_grouping	pos	none	GO:0010453	regulation of cell fate commitment	NA	41	2	2	0.00516803	Chd3; Bmp4
g3	Day5	obob5v5	fgf1_grouping	pos	none	GO:0022411	cellular component disassembly	microtubule depolymerization; negative regulation of protein depolymerization	454	413	22	0.00588509	Map1b; Mical3; Kif19a; Smurf1; Ckap2; Camsap2; Nrg1; Lima1; Sh3gl2; Mical1; Epha4; Eps8; Uvrag; Map2; Snx30; Mfn2; Shroom2; Atpif1; Hif1a; Svil; Sh3pxd2b; Casp3
g3	Day5	obob5v5	fgf1_grouping	pos	none	GO:0051388	positive regulation of neurotrophin TRK receptor signaling pathway	NA	8	100	3	0.00628973	Tmem108; Cyfip2; Wasf1
g3	Day5	obob5v5	fgf1_grouping	pos	none	GO:1905704	positive regulation of inhibitory synapse assembly	NA	2	83	2	0.0214473	Sema4a; Sema4d
g3	Day5	obob5v5	fgf1_grouping	pos	none	GO:0040013	negative regulation of locomotion	NA	350	420	18	0.0270114	Sema4a; Ptprj; Sema4d; Nrg1; Pfn2; Mitf; Epha4; Rap2a; Ilk; Sema5a; Abr; Vash1; Ptger4; Ctnna1; Plcb1; Ptprm; Angpt2; Tcaf1
g3	Day5	obob5v5	fgf1_grouping	pos	none	GO:2000353	positive regulation of endothelial cell apoptotic process	NA	21	7	2	0.0277284	Bmp4; Pdcd4
g3	Day5	obob5v5	fgf1_grouping	pos	none	GO:0090130	tissue migration	endothelial cell migration	324	412	17	0.0284499	Bmp4; Arhgap5; Pik3r3; Tns3; Sema4a; Pfn2; Arsb; Rin2; Gipc1; Vash1; Hif1a; Cdh13; S100a2; Bcar1; Loxl2; Ptprm; Angpt2
g3	Day5	obob5v5	fgf1_grouping	pos	none	GO:1901861	regulation of muscle tissue development	NA	53	24	3	0.0324186	Bmp4; Sirt2; Tcf7l2
g3	Day5	obob5v5	fgf1_grouping	pos	none	GO:0007163	establishment or maintenance of cell polarity	NA	225	315	12	0.035294	Map1b; Ust; Frmd4a; Arhgap35; Rictor; Inppl1; Ophn1; Parvb; Ilk; Map2; Pard6g; Ctnna1
g3	Day5	obob5v5	fgf1_grouping	pos	none	GO:1990416	cellular response to brain-derived neurotrophic factor stimulus	NA	10	141	3	0.0376082	Tmem108; Wasf1; Sh3gl2
g3	Day5	obob5v5	fgf1_grouping	pos	none	GO:0048635	negative regulation of muscle organ development	NA	12	14	2	0.03774	Bmp4; Sirt2
g3	Day5	obob5v5	fgf1_grouping	pos	none	GO:0050919	negative chemotaxis	NA	45	92	4	0.0392141	Slit3; Sema4a; Sema4d; Nrg1
g3	Day5	obob5v5	fgf1_grouping	pos	none	GO:2001236	regulation of extrinsic apoptotic signaling pathway	NA	162	92	6	0.0463679	Bmp4; Fyn; Tcf7l2; Sh3rf1; Eya2; Nrg1
g3	Day5	obob5v5	fgf1_grouping	pos	none	GO:0097581	lamellipodium organization	NA	91	446	9	0.0474049	Wasf1; Ptpro; Abi1; Ablim2; Parvb; Fgd4; Cdh13; Bin3; Cdc42
n0	Day5	obob5v5	fgf1_grouping	neg	none	GO:0031589	cell-substrate adhesion	NA	355	414	21	0.000403276	Rreb1; Mertk; Ntn4; Edil3; Fmn1; Utrn; Col5a3; Itgb2l; Arhgap6; Bcl6; Actn2; Nedd9; Itga2; Epha3; Gpm6b; Vit; Ptprz1; Ecm2; Ptprk; Antxr1; Spock1
n0	Day5	obob5v5	fgf1_grouping	neg	none	GO:0007188	adenylate cyclase-modulating G protein-coupled receptor signaling pathway	NA	228	94	8	0.00308423	Chrm3; Grk5; Grm1; Grm5; Vip; Adgrl2; Grm8; Abca1
n0	Day5	obob5v5	fgf1_grouping	neg	none	GO:0007200	phospholipase C-activating G protein-coupled receptor signaling pathway	NA	80	34	4	0.00687484	Chrm3; Grm1; Grm5; Plcb1
n0	Day5	obob5v5	fgf1_grouping	neg	none	GO:0045229	external encapsulating structure organization	NA	304	60	7	0.0111655	Col18a1; Col4a4; Col5a2; Col4a3; Adamts5; Adamtsl1; Adamts18
n0	Day5	obob5v5	fgf1_grouping	neg	none	GO:0043062	extracellular structure organization	NA	305	60	7	0.011408	Col18a1; Col4a4; Col5a2; Col4a3; Adamts5; Adamtsl1; Adamts18
n0	Day5	obob5v5	fgf1_grouping	neg	none	GO:0030166	proteoglycan biosynthetic process	NA	65	293	7	0.0150895	Ndst4; Hs6st2; Tcf7l2; Hs3st5; Dse; Lipc; Chsy3
n0	Day5	obob5v5	fgf1_grouping	neg	none	GO:0048384	retinoic acid receptor signaling pathway	NA	30	35	3	0.0174692	Rxrg; Thrb; Cyp26b1
n0	Day5	obob5v5	fgf1_grouping	neg	none	GO:0035137	hindlimb morphogenesis	NA	43	190	5	0.0282867	Gpc3; Tbx3; Zbtb16; Fmn1; Aff3
n0	Day5	obob5v5	fgf1_grouping	neg	none	GO:0007216	G protein-coupled glutamate receptor signaling pathway	NA	15	91	3	0.036144	Grm1; Grm5; Grm8
n0	Day5	obob5v5	fgf1_grouping	neg	none	GO:0050803	regulation of synapse structure or activity	NA	297	418	16	0.0421708	Zfp804a; Frmpd4; Tanc1; Cdh8; Adgrl2; Arhgap22; Cdkl5; Lzts1; Nedd9; Clstn2; Gpc4; Ntrk3; Slc17a8; Slitrk4; Lrrtm4; Nrg1
n0	Day5	obob5v5	fgf1_grouping	pos	none	GO:0050803	regulation of synapse structure or activity	regulation of presynapse assembly; positive regulation of synapse assembly	297	465	21	0.000128706	Dgkb; Lrfn5; Asic2; Nrg1; Il1rapl2; Gpc4; Il1rapl1; Mef2c; Lrrtm3; Ptpro; Grid2; Lzts1; Ntrk3; Adgrl2; Lingo2; Cdh8; Snca; Il1rap; Ptprd; Numb; Lrrtm4
n0	Day5	obob5v5	fgf1_grouping	pos	none	GO:0072001	renal system development	kidney epithelium development	358	388	20	0.000646219	Kirrel3; Rarb; Fras1; Schip1; Arid5b; Sulf1; Mef2c; Slit2; Myo1e; Efnb2; Ptpro; Bmp2; Agtr1a; Myocd; Fat4; Bmper; Eya1; Prickle1; Adamts6; Has2
n0	Day5	obob5v5	fgf1_grouping	pos	none	GO:0042391	regulation of membrane potential	NA	485	470	26	0.00109288	Asic2; Kcnip1; Pex5l; Slc24a4; Gabra1; Gabrb2; Kcnh5; Kcnd3; Mef2c; Neto1; Dpp6; Nos1ap; Trpc4; Grid2; Tac1; Kcnq5; Gabrp; Slc26a3; Plk2; Cftr; Ntrk3; Kcnk10; Snca; Cntnap2; Rgs7bp; Gabrg3
n0	Day5	obob5v5	fgf1_grouping	pos	none	GO:0001764	neuron migration	NA	193	285	12	0.00231711	Sox14; Ntng1; Kirrel3; Nrg1; Dab1; Auts2; Dcc; Fat3; Mef2c; Chl1; Sema3e; Unc5c
n0	Day5	obob5v5	fgf1_grouping	pos	none	GO:1905207	regulation of cardiocyte differentiation	positive regulation of cardiac muscle cell differentiation	28	359	6	0.00321627	Nrg1; Mef2c; Efnb2; Bmp2; Myocd; Prickle1
n0	Day5	obob5v5	fgf1_grouping	pos	none	GO:0001763	morphogenesis of a branching structure	branching morphogenesis of an epithelial tube	225	329	13	0.00924086	Lef1; Csmd1; Rspo2; Trp63; Sulf1; Slit2; Bmp2; Sema3e; Areg; Agtr1a; Fat4; Casr; Eya1
n0	Day5	obob5v5	fgf1_grouping	pos	none	GO:0060021	roof of mouth development	NA	94	73	5	0.0117434	Lef1; Meox2; Fras1; Schip1; Arid5b
n0	Day5	obob5v5	fgf1_grouping	pos	none	GO:0009582	detection of abiotic stimulus	detection of mechanical stimulus involved in sensory perception	128	270	9	0.012349	Ano3; Asic2; Htr2a; Htr7; Slc24a4; Whrn; Grm8; Opn5; Tac1
n0	Day5	obob5v5	fgf1_grouping	pos	none	GO:0009581	detection of external stimulus	detection of mechanical stimulus involved in sensory perception	129	270	9	0.0131599	Ano3; Asic2; Htr2a; Htr7; Slc24a4; Whrn; Grm8; Opn5; Tac1
n0	Day5	obob5v5	fgf1_grouping	pos	none	GO:0050919	negative chemotaxis	NA	45	285	6	0.0155923	Nrg1; Slit3; Slit2; Plxna4; Sema3e; Unc5c
n0	Day5	obob5v5	fgf1_grouping	pos	none	GO:0010842	retina layer formation	NA	24	163	4	0.0252815	Ptprm; Tspan12; Sdk1; Fat3
n0	Day5	obob5v5	fgf1_grouping	pos	none	GO:0060379	cardiac muscle cell myoblast differentiation	NA	12	359	4	0.0285611	Nrg1; Isl1; Myocd; Prickle1
n0	Day5	obob5v5	fgf1_grouping	pos	none	GO:0002040	sprouting angiogenesis	NA	131	309	9	0.0435894	Lef1; Meox2; Slit2; Stard13; Efnb2; Sema3e; Agtr1a; Bmper; Plk2
n0	Day5	obob5v5	fgf1_grouping	pos	none	GO:0048736	appendage development	NA	197	116	7	0.0487823	Lef1; Meox2; Rarb; Rspo2; Fras1; Trp63; Sulf1
n1	Day5	obob5v5	fgf1_grouping	neg	none	GO:0031589	cell-substrate adhesion	focal adhesion assembly	355	584	25	0.000691	Npy; Mertk; Ptprk; Vcl; Hsd17b12; Gcnt2; Nexmif; Itga8; Dlc1; Ntn4; Efna5; Rin2; Nedd9; Adamts9; Arhgap6; Itgav; Fmn1; Gpm6b; Vit; Ajap1; Pik3r1; Adamts12; Bcl2; Npy2r; Lamb1
n1	Day5	obob5v5	fgf1_grouping	neg	none	GO:0071692	protein localization to extracellular region	regulation of protein secretion	425	307	18	0.00498534	Lepr; Pde1c; Foxo1; Acvr1c; Rab3b; Ltbp1; Myrip; Pcsk1; Pam; Chrm3; Wls; Vgf; Cftr; Itpr1; Efna5; Rap1gds1; Irs2; Acsl4
n1	Day5	obob5v5	fgf1_grouping	neg	none	GO:0045229	external encapsulating structure organization	NA	304	584	21	0.00815529	Adamts6; Acan; Hsd17b12; Atp7a; Itga8; B4galt1; Ntn4; Adamts9; Ext1; Gpm6b; Col9a3; Csgalnact1; Vit; Prdm5; Impg2; Lama2; Tgfbr1; Myo1e; Adamts12; Tnr; Lamb1
n1	Day5	obob5v5	fgf1_grouping	neg	none	GO:0043062	extracellular structure organization	NA	305	584	21	0.00858393	Adamts6; Acan; Hsd17b12; Atp7a; Itga8; B4galt1; Ntn4; Adamts9; Ext1; Gpm6b; Col9a3; Csgalnact1; Vit; Prdm5; Impg2; Lama2; Tgfbr1; Myo1e; Adamts12; Tnr; Lamb1
n1	Day5	obob5v5	fgf1_grouping	neg	none	GO:0050890	cognition	NA	358	584	23	0.00961129	Fos; Fgf13; Chd7; Itga8; Sorcs3; Btg2; Nedd9; Elavl4; Kcnk10; Grin2a; Grpr; Ntrk2; Gabra5; Ptchd1; Brinp1; Shroom4; Magt1; Kcnk2; Camk4; Shc3; Tnr; Grm5; Lamb1
n1	Day5	obob5v5	fgf1_grouping	neg	none	GO:0015833	peptide transport	regulation of peptide hormone secretion	334	223	13	0.0107288	Lepr; Pde1c; Foxo1; Cpe; Chd7; Acvr1c; Myrip; Chrm3; Vgf; Cftr; Pex5l; Itpr1; Efna5
n1	Day5	obob5v5	fgf1_grouping	neg	none	GO:1902747	negative regulation of lens fiber cell differentiation	NA	5	221	3	0.0118065	Spry2; Spred1; Spred2
n1	Day5	obob5v5	fgf1_grouping	neg	none	GO:0032409	regulation of transporter activity	regulation of monoatomic ion transmembrane transporter activity	305	368	16	0.012113	Hcn1; Fgf13; Cttnbp2nl; Chrm3; Rasgrf2; Atp7a; Cftr; Camk2d; Stac2; Homer1; Kcnc2; Cacna2d1; Rrad; Trpc6; Dysf; Grin2a
n1	Day5	obob5v5	fgf1_grouping	neg	none	GO:0010038	response to metal ion	NA	391	232	14	0.0189715	Pde1c; Hcn1; Fos; Cpne7; Pcsk1; Amelx; Pam; P2rx4; Syt10; Atp7a; Glra2; Trpc1; Homer1; Kcnc2
n1	Day5	obob5v5	fgf1_grouping	neg	none	GO:0016358	dendrite development	NA	306	482	18	0.0267746	Asap1; Pak3; Atp7a; Wls; Fstl4; Dock10; Srgap2; Mpdz; Nr3c1; Acsl4; Klhl1; Elavl4; Trpc6; Pdlim5; Zdhhc15; Ntrk2; Cdkl5; Cobl
n1	Day5	obob5v5	fgf1_grouping	neg	none	GO:0051235	maintenance of location	NA	378	390	18	0.026894	Plce1; Chd7; Acvr1c; Bard1; Ltbp1; Cds1; Igsf11; Camk2d; Pex5l; Itpr1; Trpc1; Myzap; Itpr2; Ubash3b; Itgav; Dysf; Nrip1; Cemip
n1	Day5	obob5v5	fgf1_grouping	neg	none	GO:0032868	response to insulin	NA	297	47	6	0.0277322	Agrp; Foxo1; Fos; Ghr; Ncoa2; Acvr1c
n1	Day5	obob5v5	fgf1_grouping	neg	none	GO:1902074	response to salt	NA	410	229	14	0.0278751	Pde1c; Foxo1; Hcn1; Fos; Cpne7; Pcsk1; Amelx; Chrm3; P2rx4; Syt10; Atp7a; Itpr1; Trpc1; Homer1
n1	Day5	obob5v5	fgf1_grouping	neg	none	GO:0007044	cell-substrate junction assembly	NA	91	344	8	0.0490054	Ptprk; Vcl; Dlc1; Efna5; Arhgap6; Itgav; Fmn1; Gpm6b
n1	Day5	obob5v5	fgf1_grouping	neg	none	GO:0030166	proteoglycan biosynthetic process	NA	65	352	7	0.0493397	Acan; Hs3st1; Man1c1; Ext1; Dse; Hs6st2; Csgalnact1
n1	Day5	obob5v5	fgf1_grouping	pos	none	GO:0042391	regulation of membrane potential	positive regulation of excitatory postsynaptic potential	485	607	51	1.58844e-16	Baiap2; Ptk2b; Kcnk13; Kcna1; Neto1; Adra1a; Kcna4; Cnih3; Gabra4; Rnf207; Cacna2d1; Igsf11; Kcnd3; Kcnq5; Cacnb4; Glra3; Gria3; Chrna7; Kcnk12; Plk2; Grin2b; Cnr1; Grm5; Cntnap2; Grik3; Snca; Grik2; Tacr1; Pkp2; Grin3a; Ptn; Gabrb2; Gabrg3; Ano6; Gabra3; Oprm1; Actn2; Dsg2; Insyn2b; Nrcam; Nos1ap; Mef2c; Slc8a3; Slc4a4; Gabra1; Grin2a; Lrrk2; Kcnq3; Gabrg2; Ryr2; Kcnh7
n1	Day5	obob5v5	fgf1_grouping	pos	none	GO:0050803	regulation of synapse structure or activity	regulation of dendritic spine morphogenesis; regulation of presynapse assembly	297	588	31	1.77481e-09	Abi3bp; Baiap2; Lzts1; Itpka; Ptk2b; Icam5; Lrrtm4; Epha4; Epha7; Cdkl5; Dgkb; Lingo2; Chrna7; Nrg1; Mdga1; Snca; Gpc4; Lrtm1; Ptn; Flrt2; Adgrl2; Pik3r1; Lrrtm3; Nrcam; Mef2c; Zdhhc15; Cask; Lrrk2; Il1rapl1; Adgrl3; Homer1
n1	Day5	obob5v5	fgf1_grouping	pos	none	GO:0050890	cognition	memory; learning	358	526	30	6.72718e-08	Dnah11; Oprk1; Calb1; Plcb1; Neto1; Lamb1; Slc24a2; Large1; Chrna7; Csmd1; Plk2; Prkar2b; Cnr1; Grm5; Nrg1; Cntnap2; Grm7; Aff2; Tnr; Tacr1; Cyp7b1; Brinp1; Ptn; Pde8b; Mef2c; Slc8a3; Adcy8; Grin2a; Kcnab1; Foxp2
n1	Day5	obob5v5	fgf1_grouping	pos	none	GO:0007215	glutamate receptor signaling pathway	adenylate cyclase-inhibiting G protein-coupled glutamate receptor signaling pathway	55	649	14	8.00547e-08	Ptk2b; Plcb1; Grm8; Grm3; Gria3; Grin2b; Grm5; Grik3; Grm7; Grik2; Grin3a; Grin2a; Homer1; Plp1
n1	Day5	obob5v5	fgf1_grouping	pos	none	GO:0032409	regulation of transporter activity	positive regulation of ion transmembrane transporter activity; regulation of cation channel activity; regulation of NMDA receptor activity	305	602	29	1.69341e-07	Ptk2b; Cacng3; Kcna1; Plcb1; Neto1; Cnih3; Rnf207; Cacna2d1; Chrm3; Cacnb4; Stac2; Ppargc1a; Grm5; Rasgrf2; Snca; Prkg1; Pde4b; Gsg1l; Oprm1; Actn2; Mef2c; Rrad; Stac; Grin2a; Cttnbp2nl; Kcnab1; Homer1; Hecw2; Ryr2
n1	Day5	obob5v5	fgf1_grouping	pos	none	GO:1902074	response to salt	acetylcholine receptor signaling pathway	410	661	34	1.91843e-06	Oprk1; Baiap2; Itpka; Ptk2b; Sorbs2; Plcb1; Bcl11a; Chrm3; Large1; Kcnh1; Atp2b4; Chrna7; Cnr1; Snca; Ryr3; Amelx; Cpne4; Syt1; Rasal1; Oprm1; Lypd1; Mef2c; Tgm2; Ttn; Trpv6; Pde1c; Adcy8; Kcnq3; Adgrl3; Homer1; Ryr2; Cpne7; Htr2a; Trpc1
n1	Day5	obob5v5	fgf1_grouping	pos	none	GO:0007188	adenylate cyclase-modulating G protein-coupled receptor signaling pathway	adenylate cyclase-inhibiting G protein-coupled glutamate receptor signaling pathway	228	388	19	2.44484e-06	Oprk1; Gpr176; Adra1a; Pth2r; Chrm3; Grm8; Grm3; Calcrl; Pde4a; Atp2b4; Gnal; Cnr1; Grm5; Grik3; Grm7; Glp2r; Pde4b; Adgrl2; Oprm1
n1	Day5	obob5v5	fgf1_grouping	pos	none	GO:0031589	cell-substrate adhesion	regulation of cell-matrix adhesion	355	660	31	2.99873e-06	Abi3bp; Epha3; Ptk2b; Arhgap6; Tesk2; Ttyh1; Lamb1; Itgb8; Itga4; Fermt1; Pkp2; Ptn; Ptprj; Ajap1; Utrn; Itga1; Actn2; Sema3e; Pik3r1; Adamts12; Dock1; Cask; Gcnt2; Enpp2; Gpm6b; Spag6l; Spock1; Parva; Npy2r; Cdh11; Smad3
n1	Day5	obob5v5	fgf1_grouping	pos	none	GO:0003012	muscle system process	striated muscle contraction; regulation of muscle contraction	426	660	34	4.95304e-06	Sorbs2; Kcna1; Adra1a; Map2k6; Rnf207; Cacna2d1; Kcnd3; Chrm3; Large1; Stac2; Calcrl; Atp2b4; Mlip; Ryr3; Prkg1; Tacr1; Pkp2; Pde4b; Sgcd; Actn2; Dsg2; Dock4; Mef2c; Slc8a3; Ttn; Stac; Pde9a; Rap1gds1; Homer1; Ryr2; Htr2a; Cald1; Npy2r; Smad3
n1	Day5	obob5v5	fgf1_grouping	pos	none	GO:0016358	dendrite development	dendrite arborization	306	325	19	1.72882e-05	Abi3bp; Camk1d; Baiap2; Lzts1; Itpka; Bcl11a; Epha4; Cdkl5; Dab1; Fat3; Phactr1; Chrna7; Plk2; Cntnap2; Prickle1; Prkg1; Csmd3; Grin3a; Ptn
n1	Day5	obob5v5	fgf1_grouping	pos	none	GO:1990806	ligand-gated ion channel signaling pathway	NA	39	315	8	3.3415e-05	Ptk2b; Plcb1; Chrm3; Gria3; Grin2b; Grik3; Grik2; Grin3a
n1	Day5	obob5v5	fgf1_grouping	pos	none	GO:0007214	gamma-aminobutyric acid signaling pathway	NA	29	569	8	0.000254769	Gabra4; Cacnb4; Gabrb2; Gabrg3; Gabra3; Plcl2; Gabra1; Gabrg2
n1	Day5	obob5v5	fgf1_grouping	pos	none	GO:0009187	cyclic nucleotide metabolic process	cAMP metabolic process	45	589	9	0.00110051	Pde1a; Cacnb4; Pde4a; Pde4b; Adcy2; Pde8b; Adcy8; Pde9a; Adcy10
n1	Day5	obob5v5	fgf1_grouping	pos	none	GO:0006820	monoatomic anion transport	chloride transmembrane transport	177	569	16	0.00289845	Ano3; Ttyh1; Gabra4; Glra3; Ano4; Ano2; Grm5; Gabrb2; Gabrg3; Ano6; Gabra3; Slc4a10; Slc4a4; Gabra1; Lrrc8c; Gabrg2
n1	Day5	obob5v5	fgf1_grouping	pos	none	GO:0014706	striated muscle tissue development	NA	283	455	18	0.00429498	Sorbs2; Adra1a; Erbb4; Large1; Cdon; Zfpm2; Nrg1; Prickle1; Prkg1; Pkp2; Sgcd; Eya1; Actn2; Dipk2a; Dsg2; Mef2c; Rarb; Ttn
n1	Day5	obob5v5	fgf1_grouping	pos	none	GO:1990778	protein localization to cell periphery	NA	380	498	22	0.00679967	Epha3; Cacng3; Neto1; Cnih3; Erbb4; Large1; Stac2; Lgi1; Atp2b4; Tspan5; Pkp2; Gpc4; Lin7a; Epb41l2; Actn2; Pls1; Lypd1; Dpp10; Pik3r1; Stac; Grin2a; Cask
n1	Day5	obob5v5	fgf1_grouping	pos	none	GO:0099633	protein localization to postsynaptic specialization membrane	NA	40	158	5	0.00837623	Cacng3; Neto1; Cnih3; Erbb4; Lgi1
n1	Day5	obob5v5	fgf1_grouping	pos	none	GO:0043279	response to alkaloid	NA	116	635	13	0.00860335	Oprk1; Ptk2b; Gnal; Cnr1; Snca; Ryr3; Oprm1; Tgm2; Adcy8; Adgrl3; Homer1; Ryr2; Htr2a
n1	Day5	obob5v5	fgf1_grouping	pos	none	GO:0033555	multicellular organismal response to stress	behavioral fear response	114	656	13	0.0100666	Gng7; Large1; Cntnap2; Grm7; Grik2; Tacr1; Brinp1; Lypd1; Pde8b; Mef2c; Ankfn1; Usp46; Npy2r
n1	Day5	obob5v5	fgf1_grouping	pos	none	GO:0019226	transmission of nerve impulse	NA	95	267	8	0.0112529	Cacng3; Kcna1; Cacnb4; Chrna7; Cntnap2; Grm7; Grik2; Tnr
n1	Day5	obob5v5	fgf1_grouping	pos	none	GO:0010469	regulation of signaling receptor activity	regulation of NMDA receptor activity	148	588	14	0.0113422	Ptk2b; Cacng3; Neto1; Cnih3; Ppargc1a; Zfyve28; Rasgrf2; Ptprj; Gsg1l; Oprm1; Mef2c; Grin2a; Neto2; Homer1
n1	Day5	obob5v5	fgf1_grouping	pos	none	GO:0010038	response to metal ion	NA	391	618	25	0.0114319	Itpka; Ptk2b; Kcna1; Glra3; Kcnh1; Snca; Ryr3; Amelx; Bmp6; Cpne4; Syt1; Rasal1; Mef2c; Abcg2; Ttn; Trpv6; Pde1c; Adcy8; Grin2a; Lrrk2; Pam; Kcnq3; Homer1; Ryr2; Cpne7
n1	Day5	obob5v5	fgf1_grouping	pos	none	GO:0061171	establishment of bipolar cell polarity	NA	3	465	3	0.0117226	Prickle1; Crb1; Ankfn1
n1	Day5	obob5v5	fgf1_grouping	pos	none	GO:0043087	regulation of GTPase activity	NA	339	579	22	0.012022	Epha3; Ptk2b; Epha4; Arhgap6; Chn2; Cdkl5; Rasgrp1; Rasgrf2; Plxna4; Prkg1; Arhgap29; Rasal1; Rasgef1a; Ripor2; Tgm2; Pkp4; Arhgap24; Rapgef5; Cpeb2; Lrrk2; Rap1gds1; Rasgef1b
n1	Day5	obob5v5	fgf1_grouping	pos	none	GO:0106027	neuron projection organization	NA	110	588	12	0.0123417	Abi3bp; Baiap2; Itpka; Epha4; Chrna7; Cntnap2; Pls1; Zdhhc15; Grin2a; Cask; Lrrk2; Homer1
n1	Day5	obob5v5	fgf1_grouping	pos	none	GO:0048511	rhythmic process	NA	354	607	23	0.0156721	Slit3; Oprk1; Schip1; Gpr176; Map2k6; Npas2; Chrna7; Ppargc1a; Cntnap2; Dpyd; Prkg1; Cyp7b1; Grin3a; Ptn; Phlpp1; Nrip1; Ankfn1; Grin2a; Enpp2; Inhba; Six3; Homer1; Kcnh7
n1	Day5	obob5v5	fgf1_grouping	pos	none	GO:0042330	taxis	negative chemotaxis	456	439	22	0.0167124	Camk1d; Slit3; Ptk2b; Robo1; Epha7; Fgf10; Nrg1; Plxna4; Cyp7b1; Lrtm1; Pde4b; Mcu; Ptn; Ptprj; Flrt2; Ano6; Dock2; Itga1; Sema3e; Dock4; Ripor2; Prkd1
n1	Day5	obob5v5	fgf1_grouping	pos	none	GO:0008038	neuron recognition	NA	43	650	8	0.017596	Robo1; Cntn6; Epha4; Cnr1; Cntnap2; Nrcam; Sema5a; Dscaml1
n1	Day5	obob5v5	fgf1_grouping	pos	none	GO:0035418	protein localization to synapse	NA	96	588	11	0.0188264	Baiap2; Cacng3; Neto1; Cnih3; Erbb4; Lgi1; Gpc4; Zdhhc15; Grin2a; Neto2; Homer1
n1	Day5	obob5v5	fgf1_grouping	pos	none	GO:0009100	glycoprotein metabolic process	NA	380	622	24	0.0240297	Hs6st3; Plcb1; Galnt9; Large1; Galnt16; Acan; Man2a1; Necab1; Chsy3; Adamts12; Slc4a10; St6gal2; B3galt1; Galnt13; Fut9; St6galnac3; Neu2; Gcnt2; Galnt14; Galnt17; Ndst3; Mgat5b; Spock3; Dpy19l1
n1	Day5	obob5v5	fgf1_grouping	pos	none	GO:0035332	positive regulation of hippo signaling	NA	9	17	2	0.0307766	Frmd6; Schip1
n1	Day5	obob5v5	fgf1_grouping	pos	none	GO:0046541	saliva secretion	NA	15	276	4	0.0309711	Oprk1; Fgf10; Chrm3; Tacr1
n1	Day5	obob5v5	fgf1_grouping	pos	none	GO:0007264	small GTPase mediated signal transduction	NA	419	462	21	0.0326381	Baiap2; Robo1; Adra1a; Chn2; Fgf10; Rasgrp1; Dab1; Dok6; Cdon; Plk2; Nrg1; Rasgrf2; Rasal1; Dock2; Rasgef1a; Arhgap18; Dock4; Ripor2; Tgm2; Dock1; Arhgap24
n1	Day5	obob5v5	fgf1_grouping	pos	none	GO:0001764	neuron migration	NA	193	434	13	0.0385231	Dcc; Cdkl5; Dab1; Fat3; Phactr1; Large1; Nrg1; Mdga1; Prkg1; Ulk4; Flrt2; Sema3e; Mef2c
n1	Day5	obob5v5	fgf1_grouping	pos	none	GO:0046839	phospholipid dephosphorylation	NA	39	389	6	0.0439876	Plppr1; Plppr4; Inpp4b; Plpp4; Plpp1; Sgpp2
n1	Day5	obob5v5	fgf1_grouping	pos	none	GO:0035385	Roundabout signaling pathway	NA	7	28	2	0.0498678	Slit3; Robo1
n2	Day14	obob14v14	fgf1_grouping	pos	none	GO:0060745	mammary gland branching involved in pregnancy	NA	7	299	4	0.00116677	Esr1; Ar; Pgr; Csmd1
n2	Day14	obob14v14	fgf1_grouping	pos	none	GO:0060736	prostate gland growth	NA	11	217	4	0.00297453	Esr1; Prlr; Ar; Cyp19a1
n2	Day14	obob14v14	fgf1_grouping	pos	none	GO:0042698	ovulation cycle	NA	91	206	7	0.0150473	Esr1; Igf1r; Pde4d; Oprk1; Pgr; Nrip1; Cckbr
n2	Day14	obob14v14	fgf1_grouping	pos	none	GO:0009100	glycoprotein metabolic process	heparan sulfate proteoglycan biosynthetic process	380	312	16	0.0251219	Hs3st4; Hs3st5; Xylt1; Galntl6; Col2a1; Mgat5; Chst11; B3glct; Fut8; Galnt18; Hs3st1; B3galt1; Galnt7; Galnt17; Man1a; B3gnt2
n2	Day14	obob14v14	fgf1_grouping	pos	none	GO:0034332	adherens junction organization	NA	58	359	7	0.0273689	Cdh8; Cdh7; Cdh4; Cdh12; Bmp6; Plekha7; Cdh11
n2	Day14	obob14v14	fgf1_grouping	pos	none	GO:0050890	cognition	memory	358	228	13	0.0298983	Nr4a2; Ptchd1; Fgf13; Adcy1; Kcnk2; Drd2; Pde4d; Oprk1; Rtl4; Camk4; Ap1s2; Kcnk10; Grin2a
n2	Day14	obob14v14	fgf1_grouping	pos	none	GO:0007200	phospholipase C-activating G protein-coupled receptor signaling pathway	NA	80	106	5	0.0376157	Npr3; Esr1; Drd2; Ano1; Oprk1
n2	Day14	obob14v14	fgf1_grouping	pos	none	GO:0002027	regulation of heart rate	NA	108	364	9	0.0382297	Tacr3; Drd2; Cacna1g; Pde4d; Nos1ap; Hcn1; Kcnj5; Pik3r1; Kcnd3
n2	Day14	obob14v14	fgf1_grouping	pos	none	GO:0061377	mammary gland lobule development	NA	21	207	4	0.0420783	Esr1; Prlr; Ar; Socs2
n8	Day5	obob5v5	fgf1_grouping	pos	none	GO:0042391	regulation of membrane potential	cardiac muscle cell action potential	485	396	28	2.37296e-06	Dsg2; Oprm1; Kcnd2; Grik3; Tacr1; Ptn; Chrna7; Grik4; Glra2; Asic2; Fgf13; Camk2d; Gabra5; Hcn1; Kcnd3; Kcnn2; Kcnip1; Kcnj2; Cux2; Bcl2; Tac1; Igsf11; Rgs7bp; Gabrb2; Insyn2b; Cacna2d1; Cacng2; Kcnk13
n8	Day5	obob5v5	fgf1_grouping	pos	none	GO:0016358	dendrite development	NA	306	385	21	9.46604e-06	Alk; Mcf2; Epha5; Sdk1; Ptn; Chrna7; Ephb1; Lzts1; Prex1; Fstl4; Camk1d; Cdkl5; Ptprd; Cux2; Prex2; Dock10; Cdkl3; Tet1; Nrp1; Btbd3; Trpc6
n8	Day5	obob5v5	fgf1_grouping	pos	none	GO:0050803	regulation of synapse structure or activity	positive regulation of synapse assembly	297	343	19	2.54773e-05	Ptprt; Slitrk4; Ptn; Chrna7; Ephb1; Ptpro; Lzts1; Asic2; Zfp804a; Cdkl5; Ptprd; Cux2; Flrt2; Elavl2; Cdh8; Syndig1; Cntnap4; Adgrl2; Ror2
n8	Day5	obob5v5	fgf1_grouping	pos	none	GO:0007156	homophilic cell adhesion via plasma membrane adhesion molecules	NA	166	359	12	0.00593697	Ptprt; Dsg2; Kirrel3; Cdh4; Cdh13; Sdk1; Robo1; Pcdh19; Cdh8; Igsf11; Cdh10; Pcdh10
n8	Day5	obob5v5	fgf1_grouping	pos	none	GO:0030048	actin filament-based movement	cardiac muscle cell contraction	128	391	11	0.00653678	Dsg2; Fgf13; Camk2d; Myo1b; Pde4d; Kcnd3; Kcnn2; Myo1d; Kcnj2; Sgcd; Cacna2d1
n8	Day5	obob5v5	fgf1_grouping	pos	none	GO:0006936	muscle contraction	NA	310	391	17	0.00802014	Dsg2; Cald1; Chrm2; Tacr1; Fgf13; Atp2b1; Camk2d; Pde4d; Kcnd3; Kcnn2; Rap1gds1; Kcnj2; Dock4; Mylk; Sgcd; Sulf2; Cacna2d1
n8	Day5	obob5v5	fgf1_grouping	pos	none	GO:0043951	negative regulation of cAMP-mediated signaling	NA	15	211	4	0.010735	Pde3a; Oprm1; Pde4d; Pde11a
n8	Day5	obob5v5	fgf1_grouping	pos	none	GO:0090287	regulation of cellular response to growth factor stimulus	NA	312	376	16	0.0220331	Itga8; Grem2; Sema6a; Vwc2l; Vwc2; Tcf4; Fstl4; Robo1; Fbn2; Chst11; Ccbe1; Peg10; Tet1; Nrp1; Sulf2; Dok5
n8	Day5	obob5v5	fgf1_grouping	pos	none	GO:0045778	positive regulation of ossification	NA	59	345	7	0.0237407	Tacr1; Ptn; Atp2b1; Fbn2; Tac1; Zbtb16; Slc8a1
n8	Day5	obob5v5	fgf1_grouping	pos	none	GO:0045471	response to ethanol	NA	169	122	7	0.0286121	Oprm1; Tacr1; Hpgd; Itpr2; Chrna7; Maob; Glra2
n8	Day5	obob5v5	fgf1_grouping	pos	none	GO:0009100	glycoprotein metabolic process	NA	380	389	18	0.0291595	Man1a; Csgalnact1; Mgat4c; Pcsk6; St3gal1; Chst11; Tmtc2; Galnt3; St8sia4; Bcl2; Chsy3; Xylt1; Crppa; Tmtc4; Tet1; Mgat5b; Sulf2; Galnt13
n8	Day5	obob5v5	fgf1_grouping	pos	none	GO:0055074	calcium ion homeostasis	NA	353	385	17	0.0359256	Ubash3b; Inpp4b; Itpr2; Chrna7; Atp2b1; Camk2d; Pde4d; Tmtc2; Rap1gds1; Bcl2; Slc24a3; Lyn; Tmtc4; Slc8a1; Sgcd; Htr2c; Trpc6
neuron	Day5	obob5v5	fgf1_grouping	pos	none	GO:0045229	external encapsulating structure organization	NA	304	346	17	0.00102327	Atp7a; Hmcn1; Adamts17; Aebp1; Csgalnact1; Col9a3; Fn1; Adamtsl3; Tnxb; Has2; Adamts6; Myo1e; Hpse2; Vit; Col23a1; Adamts3; Rxfp1
neuron	Day5	obob5v5	fgf1_grouping	pos	none	GO:0043062	extracellular structure organization	NA	305	346	17	0.00107115	Atp7a; Hmcn1; Adamts17; Aebp1; Csgalnact1; Col9a3; Fn1; Adamtsl3; Tnxb; Has2; Adamts6; Myo1e; Hpse2; Vit; Col23a1; Adamts3; Rxfp1
neuron	Day5	obob5v5	fgf1_grouping	pos	none	GO:0007218	neuropeptide signaling pathway	NA	108	339	10	0.00233237	Crhr1; Npy; Agrp; Hcrt; Npffr2; Pgr15l; Grp; Cartpt; Ntsr2; Galr1
neuron	Day5	obob5v5	fgf1_grouping	pos	none	GO:0031589	cell-substrate adhesion	NA	355	198	13	0.00519328	Npy; Ptprk; Arhgap6; Ptprz1; Fn1; Angpt1; Tnxb; Nexmif; Has2; Sned1; Mertk; Gcnt2; Efna5
neuron	Day5	obob5v5	fgf1_grouping	pos	none	GO:0015833	peptide transport	positive regulation of peptide hormone secretion	334	338	16	0.0120108	Crhr1; Lepr; Rapgef4; Ano1; Acvr1c; Nr1h4; Itpr1; Pex5l; Efna5; Isl1; Foxo1; Vgf; Tnfsf11; Grp; Cartpt; Myrip
neuron	Day5	obob5v5	fgf1_grouping	pos	none	GO:0034329	cell junction assembly	NA	467	78	9	0.0169745	Cntn5; Ptprk; Arhgap6; Gpc4; Lrrtm3; Sdk1; Fn1; Efnb2; Pkp1
neuron	Day5	obob5v5	fgf1_grouping	pos	none	GO:0044703	multi-organism reproductive process	NA	250	16	4	0.0244368	Corin; Apela; Atp7a; Agrp
neuron	Day5	obob5v5	fgf1_grouping	pos	none	GO:0044706	multi-multicellular organism process	NA	266	16	4	0.0311852	Corin; Apela; Atp7a; Agrp
neuron	Day5	obob5v5	fgf1_grouping	pos	none	GO:0007409	axonogenesis	NA	477	348	19	0.0349755	Cntn5; Gli2; Auts2; Ptprz1; Fn1; Efnb2; Arhgef28; Unc5c; Plxna2; Kel; Lpar3; Efna5; Isl1; Ptpro; Unc5d; Lrp4; Lgi1; Fgf13; Lhx9
neuron	Day5	obob5v5	fgf1_grouping	pos	none	GO:0099054	presynapse assembly	NA	54	77	4	0.035431	Cntn5; Gpc4; Lrrtm3; Efnb2
other	Day14	obob14v14	fgf1_grouping	neg	none	GO:0042391	regulation of membrane potential	NA	485	138	14	0.000484429	Slc4a4; Gria1; Kcnd2; Gabrb1; Gabra4; Dmd; Kcnn2; Rgs7bp; Pid1; Kcnq3; Gabra2; Grid2; Grid1; Ntrk3
other	Day14	obob14v14	fgf1_grouping	neg	none	GO:0021782	glial cell development	NA	122	138	7	0.00722836	Hes5; Dmd; Cntn1; Egfr; Tenm4; Cspg5; Ntrk3
other	Day14	obob14v14	fgf1_grouping	neg	none	GO:0007215	glutamate receptor signaling pathway	NA	55	136	5	0.0190875	Gria1; Grm3; Grid2; Grid1; Gria2
other	Day14	obob14v14	fgf1_grouping	neg	none	GO:0007214	gamma-aminobutyric acid signaling pathway	NA	29	124	4	0.0204408	Gabrb1; Gabbr2; Gabra4; Gabra2
other	Day14	obob14v14	fgf1_grouping	neg	none	GO:0021537	telencephalon development	NA	309	69	7	0.0317689	Ccdc141; Gria1; Slc1a2; Slc7a11; Hes5; Dmd; Egfr
other	Day14	obob14v14	fgf1_grouping	neg	none	GO:0098656	monoatomic anion transmembrane transport	NA	150	57	5	0.0366203	Slc4a4; Gabrb1; Slc1a2; Gabra4; Nmur2
other	Day14	obob14v14	fgf1_grouping	pos	none	GO:0007272	ensheathment of neurons	central nervous system myelination; myelin maintenance; positive regulation of myelination; paranodal junction assembly	180	253	26	6.16167e-20	Mobp; Tspan2; Plp1; Mbp; Mal; Nfasc; Mag; Cldn11; Fa2h; Ugt8a; Tppp; Cntn2; Mtmr2; Myrf; Lpar1; Epb41l3; Aspa; Trf; Tmem163; Serinc5; Slc8a3; Gjc3; Sirt2; Bcas1; Ndrg1; Sox10
other	Day14	obob14v14	fgf1_grouping	pos	none	GO:0042063	gliogenesis	central nervous system myelination; regulation of glial cell differentiation; astrocyte differentiation	380	271	25	3.6886e-10	Mobp; Opalin; Tspan2; Plp1; Mal; Bin1; Mag; Fa2h; Tppp; Cntn2; Myrf; Enpp2; Lpar1; Aspa; Trf; Rtn4; Zeb2; Slc8a3; Sirt2; App; Epha4; Ndrg1; Sox10; Lamc3; Dusp15
other	Day14	obob14v14	fgf1_grouping	pos	none	GO:0099612	protein localization to axon	NA	11	144	6	2.30224e-08	Mal; Nfasc; Ank3; Ugt8a; Cntn2; Epb41l3
other	Day14	obob14v14	fgf1_grouping	pos	none	GO:0008344	adult locomotory behavior	NA	99	374	10	0.00300498	Tmod1; Mapt; Cntn2; Cacnb4; Efnb3; App; Epha4; Sez6l2; Inpp5f; Oxr1
other	Day14	obob14v14	fgf1_grouping	pos	none	GO:0006814	sodium ion transport	NA	251	410	16	0.00431924	Ank3; Nkain2; Slc24a2; Nkain1; Slc13a1; Sgk1; Hecw2; Slc12a2; Slc8a3; Hcn2; Slc8a1; Cpox; Atp1b3; Slc38a2; Pkd2l1; Stk39
other	Day14	obob14v14	fgf1_grouping	pos	none	GO:0016358	dendrite development	NA	306	464	19	0.00446087	Prickle1; Kndc1; Srcin1; Dock10; Lpar1; Sgk1; Hecw2; Ptprd; Dnm3; App; Epha4; Dip2a; D16Ertd472e; Csmd3; Cdkl5; Picalm; Ephb1; Cobl; Ctnna2
other	Day14	obob14v14	fgf1_grouping	pos	none	GO:0008038	neuron recognition	NA	43	257	6	0.00781521	Cntn2; Efnb3; Rtn4; App; Epha4; Dscaml1
other	Day14	obob14v14	fgf1_grouping	pos	none	GO:0048588	developmental cell growth	NA	276	446	17	0.0102142	Prickle1; Rasal1; Mag; Shtn1; Mapt; Smad7; Rtn4; Zeb2; App; Syt1; Tmem108; Sema3c; Cdkl5; Picalm; Itsn2; Cyfip2; Cobl
other	Day14	obob14v14	fgf1_grouping	pos	none	GO:0060560	developmental growth involved in morphogenesis	NA	273	456	17	0.0118344	Prickle1; Rasal1; Mag; Shtn1; Mapt; Rtn4; Zeb2; App; Syt1; Tmem108; Sema3c; Cdkl5; Picalm; Itsn2; Cyfip2; Cobl; Fmn1
other	Day14	obob14v14	fgf1_grouping	pos	none	GO:0006813	potassium ion transport	NA	243	413	15	0.0146117	Bin1; Ank3; Kcna1; Slc24a2; Kcna6; Slc12a2; Hcn2; Kcnab1; Cpox; Kcnk13; Atp1b3; Slc12a8; Pkd2l1; Stk39; Kcnq3
other	Day14	obob14v14	fgf1_grouping	pos	none	GO:0038007	netrin-activated signaling pathway	NA	9	115	3	0.0150133	Shtn1; Unc5c; Tubb3
other	Day14	obob14v14	fgf1_grouping	pos	none	GO:0006665	sphingolipid metabolic process	NA	145	192	8	0.0242541	Fa2h; Abca2; Ugt8a; Enpp2; Kit; Elovl7; Abca8b; St6galnac3
other	Day14	obob14v14	fgf1_grouping	pos	none	GO:0051258	protein polymerization	regulation of microtubule polymerization	283	205	11	0.0294178	Pak1; Bin1; Tubb4a; Tmod1; Mapt; Tppp; Slain1; Sgk1; Pstpip2; Ssh2; Pde4dip
other	Day14	obob14v14	fgf1_grouping	pos	none	GO:0043087	regulation of GTPase activity	NA	339	483	19	0.0343848	Rasal1; Bin1; Dock10; Pkp4; Adap1; Agap1; Chn2; Epha4; Arhgap27; Plxnb3; Evi5l; Pecam1; Amph; Arhgap24; Arhgap15; Cdkl5; Picalm; Dgki; Rasgrp3
other	Day14	obob14v14	fgf1_grouping	pos	none	GO:0019226	transmission of nerve impulse	NA	95	44	4	0.0426052	Nfasc; Ank3; Mag; Kcna1
other	Day14	obob14v14	fgf1_grouping	pos	none	GO:0042982	amyloid precursor protein metabolic process	regulation of aspartic-type endopeptidase activity involved in amyloid precursor protein catabolic process; regulation of amyloid-beta formation	76	408	8	0.0482836	Bin1; Abca2; Lrrtm3; Rtn4; App; Epha4; Itm2a; Picalm
other	Day5	obob5v5	fgf1_grouping	neg	none	GO:0007215	glutamate receptor signaling pathway	NA	55	223	8	3.46985e-05	Gria1; Kalrn; Grm3; Fyn; Grid2; Gria2; Grid1; Grin2b
other	Day5	obob5v5	fgf1_grouping	neg	none	GO:0042063	gliogenesis	glial cell development	380	268	18	0.000123124	Cntn1; Egfr; Lama2; Dmd; Nkx6-2; Hes5; Ntrk3; Nkx2-2os; Tenm4; Reln; Slc7a5; Ror2; Apcdd1; Il33; Cdk6; Hapln1; Cspg5; Bmerb1
other	Day5	obob5v5	fgf1_grouping	neg	none	GO:0042391	regulation of membrane potential	NA	485	133	14	0.000281019	Gabrb1; Kcnd2; Gria1; Slc4a4; Dmd; Syne1; Adra1a; Pid1; Ntrk3; Rgs7bp; Kcnq3; Slc24a4; Grid2; Reln
other	Day5	obob5v5	fgf1_grouping	neg	none	GO:1990806	ligand-gated ion channel signaling pathway	NA	39	223	6	0.00159046	Gria1; Kalrn; Grid2; Gria2; Grid1; Grin2b
other	Day5	obob5v5	fgf1_grouping	neg	none	GO:0018212	peptidyl-tyrosine modification	positive regulation of peptidyl-tyrosine phosphorylation	317	140	11	0.00182955	Cntn1; Ghr; Egfr; Pdgfd; Nrp1; Adra1a; Hes5; Angpt1; Fyn; Reln; Nox4
other	Day5	obob5v5	fgf1_grouping	neg	none	GO:0050890	cognition	NA	358	183	13	0.00236411	Adcy8; Nrxn3; Pde4d; Gria1; Egfr; St3gal4; Kalrn; Chl1; Slc7a11; Reln; Specc1; Pde8b; Meis2
other	Day5	obob5v5	fgf1_grouping	neg	none	GO:0042698	ovulation cycle	NA	91	32	4	0.00824919	Gabrb1; Pde4d; Bmpr1b; Egfr
other	Day5	obob5v5	fgf1_grouping	neg	none	GO:0032291	axon ensheathment in central nervous system	NA	26	129	4	0.0139951	Cntn1; Nkx6-2; Hes5; Tenm4
other	Day5	obob5v5	fgf1_grouping	neg	none	GO:0150099	neuron-glial cell signaling	NA	3	72	2	0.0424542	Gabbr2; Adra1a
other	Day5	obob5v5	fgf1_grouping	pos	none	GO:0042063	gliogenesis	central nervous system myelination; astrocyte differentiation; positive regulation of glial cell differentiation	380	874	52	4.15759e-15	Cx3cr1; Ptprj; Csf1r; Bmp4; Lyn; Tgfb1; Hexb; Dusp15; Srgap2; Sirt2; Ptk2b; Zeb2; Bin1; Gpr17; Zfp365; Gfap; Large1; Casz1; Fa2h; Cdk6; Tenm4; Trem2; Mag; Reln; Plp1; Prkch; Nrg1; Rtn4; Myrf; Ccl12; Enpp2; Mobp; Sox4; Sox10; Trf; Bmerb1; Cntn2; Myoc; Cysltr1; Nkx2-2os; Hapln2; Hapln1; Ptpn11; App; Epha4; Dmd; Slc8a3; Matn2; Bace2; Lama2; Hes5; Tspan2
other	Day5	obob5v5	fgf1_grouping	pos	none	GO:0042330	taxis	granulocyte chemotaxis; positive regulation of leukocyte chemotaxis; negative chemotaxis	456	906	58	7.8728e-15	Cx3cr1; Ptprj; Nckap1l; Syk; Csf1r; Bmp4; Dock4; Csf3r; Vav1; Lyn; Tgfb1; Plxna4; Lgmn; Plxnb3; Trpm2; Rtn4rl1; Spi1; Ccr5; Bin2; Ptk2b; Pik3cd; Ptpro; Cmtm7; Dock2; Sema4d; Lgals9; Pik3cg; Slit3; Pdgfb; Sema5a; Trem2; Pde4d; Eng; Cmtm8; Nrg1; Nrp1; Ccl12; Enpp2; Pdgfd; Dscam; Vav3; Chga; Cysltr1; Prkcq; Angpt2; App; Slc12a2; Cdh13; Itga9; Flrt3; Pde4b; Sema3d; Unc5c; Fgf7; Angpt1; Sema6d; Tnfaip…
other	Day5	obob5v5	fgf1_grouping	pos	none	GO:0007264	small GTPase mediated signal transduction	Rac protein signal transduction; regulation of Rho protein signal transduction; positive regulation of Ras protein signal transduction	419	811	48	5.74432e-12	Chn2; Cyth4; Rapgef5; Dock4; Dock8; Rhoh; Arhgap24; Rap2a; Tns3; F11r; Arhgap25; Rasal3; Iqgap3; Dock2; Gpr17; Rab39; Dock10; Pik3cg; Rhobtb1; Rasgef1b; Ophn1; Rasgrp3; Rapgef1; Elmo1; Cdc42se2; Reln; Wasf1; Nrg1; Nrp1; Rtn4; Rab33a; Arhgap35; Arhgdib; Garnl3; Ctnnal1; Dock9; Gm5127; Vav3; Myoc; Kndc1; Cdh13; Dgki; Rapgef4; Rasgrf1; Dock3; Shtn1; Ywhaq; Ephb2
other	Day5	obob5v5	fgf1_grouping	pos	none	GO:0007272	ensheathment of neurons	central nervous system myelination; myelin assembly	180	921	33	6.26937e-12	Fyn; Tg; Tgfb1; Nfasc; Hexb; Sirt2; Bcas1; Mbp; Large1; Ctsc; Fa2h; Tmem163; Tenm4; Gjc3; Mag; Cmtm8; Plp1; Gal3st1; Nrg1; Myrf; Ugt8a; Mobp; Cldn11; Sox10; Trf; Cntn2; Myoc; Epb41l3; Slc8a3; Hes5; Tspan2; Rarb; Myo5a
other	Day5	obob5v5	fgf1_grouping	pos	none	GO:0002274	myeloid leukocyte activation	neutrophil degranulation; macrophage activation involved in immune response; positive regulation of macrophage activation	255	275	22	5.78441e-11	Cx3cr1; Syk; Csf1r; Lcp2; Lyn; Tgfb1; Rhoh; Cd84; Btk; Itgam; Havcr2; Spi1; Plcg2; Anxa3; Cd37; Tgfbr2; Ptpre; Dock2; Lilrb4a; Lgals9; Pla2g4a; Ctsc
other	Day5	obob5v5	fgf1_grouping	pos	none	GO:0002250	adaptive immune response	NA	480	327	29	3.77679e-09	Tnfrsf11a; Cx3cr1; Inpp5d; Nckap1l; Syk; Ptprc; Fyn; Ctss; Cd86; Csf3r; Lyn; Tgfb1; Btk; Havcr2; C1qc; Klhl6; Ptk2b; Adgre1; Pik3cd; Il6ra; Susd4; Unc93b1; Lilrb4a; Pla2g4a; Ctsc; C1qb; Smad7; Prkcb; Trem2
other	Day5	obob5v5	fgf1_grouping	pos	none	GO:0070661	leukocyte proliferation	alpha-beta T cell proliferation; negative regulation of T cell proliferation; regulation of B cell proliferation; positive regulation of T cell proliferation	376	252	22	2.42345e-08	Inpp5d; Nckap1l; Syk; Ptprc; Csf1r; Fyn; Bmp4; Plcl2; Dock8; Cd86; Lyn; Tgfb1; Btk; Havcr2; Cd37; Rasal3; Tgfbr2; Dock2; Lilrb4a; Lgals9; Laptm5; Elf4
other	Day5	obob5v5	fgf1_grouping	pos	none	GO:0018212	peptidyl-tyrosine modification	positive regulation of protein tyrosine kinase activity	317	861	37	3.01612e-08	Ptprj; Syk; Ptprc; Csf1r; Hck; Fyn; Abi3; Lyn; Tgfb1; Ncf1; Btk; Bank1; Plcg2; Ptk2b; Il6ra; Sema4d; Lilrb4a; Lrrk1; Ehd4; Pdgfb; Trem2; Srcin1; Reln; Nrg1; Nrp1; Enpp2; Pdgfd; Rictor; Gfra1; Ptpn11; App; Epha4; Ephb2; Nox4; Fgf7; Angpt1; Hes5
other	Day5	obob5v5	fgf1_grouping	pos	none	GO:0016358	dendrite development	dendritic spine morphogenesis; regulation of dendrite morphogenesis	306	813	34	1.70175e-07	Fyn; Abi3; Rap2a; Srgap2; Mef2a; Sema4d; Dock10; Zfp365; Cask; Camsap2; Tanc2; Prickle1; Srcin1; Vldlr; Reln; Csmd3; Dnm3; Nrp1; Mef2c; Sgk1; Dscam; Pak3; Ctnna2; Syne1; Kndc1; D130043K22Rik; App; Epha4; Rapgef4; Id1; Dip2a; Matn2; Ephb2; Ptprd
other	Day5	obob5v5	fgf1_grouping	pos	none	GO:0042391	regulation of membrane potential	NA	485	937	48	2.27006e-07	Tmem108; Oprm1; Ptk2b; Insyn2b; Bin1; Kcnq3; Smad7; Trem2; Reln; Mapt; Gabra2; Kcnk13; Grid1; Kcnq5; Kcnc2; Mef2c; Rnf122; Kcnmb2; Gria4; Tacr1; Ank3; Myoc; Grik2; Pid1; Actn2; Hcn2; Slc24a4; Syne1; Gabrb1; Dpp6; App; Dmd; Slc8a3; Snca; Dgki; Rapgef4; Kcnh7; Grid2; Shtn1; Slc4a4; Casq2; Kcna1; Fgf13; Gabrb3; Atp1b3; Ctnna3; Adra1a; Pclo
other	Day5	obob5v5	fgf1_grouping	pos	none	GO:0030099	myeloid cell differentiation	regulation of myeloid leukocyte differentiation; regulation of erythrocyte differentiation; macrophage differentiation; granulocyte differentiation	461	327	25	1.3084e-06	Tnfrsf11a; Inpp5d; Runx1; Nckap1l; Ikzf1; Csf1r; Bmp4; Fli1; Csf3r; Lyn; Gp1bb; Tgfb1; C1qc; Spi1; Ptk2b; Ifi204; Tgfbr2; Irf8; Lilrb4a; Lmo2; Lrrk1; Large1; Cdk6; Mitf; Trem2
other	Day5	obob5v5	fgf1_grouping	pos	none	GO:0050803	regulation of synapse structure or activity	regulation of postsynapse organization; regulation of synapse assembly	297	813	31	5.38495e-06	Fyn; Arhgap22; Abi3; Rap2a; Il10ra; Lingo2; Ptk2b; Ptpro; Sema4d; Cask; Tanc2; Trem2; Srcin1; Reln; Dnm3; Nrg1; Six1; Grid1; Mef2c; Pak3; Ctnna2; App; Epha4; Zfp804a; Snca; Rapgef4; Flrt3; Grid2; Il1rap; Ephb2; Ptprd
other	Day5	obob5v5	fgf1_grouping	pos	none	GO:0106027	neuron projection organization	dendritic spine morphogenesis	110	823	18	1.45777e-05	Fyn; Abi3; Lgmn; Dock10; Zfp365; Cask; Tanc2; Trem2; Srcin1; Reln; Dnm3; Pak3; App; Epha4; Zfp804a; Dip2a; Ephb2; Pls1
other	Day5	obob5v5	fgf1_grouping	pos	none	GO:0050900	leukocyte migration	granulocyte chemotaxis; positive regulation of leukocyte chemotaxis; positive regulation of mononuclear cell migration; positive regulation of macrophage migration	376	363	22	2.43273e-05	Cx3cr1; Ptprj; Nckap1l; Syk; Csf1r; Dock8; Csf3r; Vav1; Lyn; Tgfb1; Lgmn; Trpm2; F11r; Spi1; Ptk2b; Ptpro; Lgals9; Pdgfb; Trem2; B4galt1; Gcnt1; Pde4d
other	Day5	obob5v5	fgf1_grouping	pos	none	GO:0001667	ameboidal-type cell migration	positive regulation of endothelial cell migration	444	868	39	4.34817e-05	Bmp4; Tgfb1; Lgmn; Tgfbr1; Tns3; Plcg2; Anxa3; Ptk2b; Tgfbr2; Pik3cd; Zeb2; Sema4d; Pik3cg; Pdgfb; Fbn2; Gata2; Arsb; Pik3r3; Nrp1; Rtn4; Arhgdib; Enpp2; Sp100; Mef2c; Sox10; Tacr1; Pak3; Angpt2; Rffl; Ptpn11; Cdh13; Anln; Sema3d; Fgf7; Angpt1; Sema6d; Schip1; S100a2; Adamts9
other	Day5	obob5v5	fgf1_grouping	pos	none	GO:0009620	response to fungus	NA	71	192	8	9.28005e-05	Cx3cr1; Syk; Tgfb1; Ncf1; Btk; Spi1; Plcg2; Pik3cd
other	Day5	obob5v5	fgf1_grouping	pos	none	GO:0019221	cytokine-mediated signaling pathway	NA	463	327	22	0.000151801	Tnfrsf11a; Cx3cr1; Syk; Ptprc; Csf1r; Il13ra1; Aim2; Csf3r; Lyn; Il10ra; Spi1; Ccr5; Ptk2b; Il6ra; Lilrb4a; Laptm5; St18; Slit3; Rbm47; Slc1a1; Pdgfb; Trem2
other	Day5	obob5v5	fgf1_grouping	pos	none	GO:0106030	neuron projection fasciculation	NA	22	811	8	0.000319032	Sema5a; Nrp1; Rtn4; Arhgap35; Ncam2; Cntn2; Epha4; Ephb2
other	Day5	obob5v5	fgf1_grouping	pos	none	GO:0002507	tolerance induction	NA	29	234	6	0.000358354	Cd86; Lyn; Tgfb1; Havcr2; Tgfbr2; Lilrb4a
other	Day5	obob5v5	fgf1_grouping	pos	none	GO:0007215	glutamate receptor signaling pathway	NA	55	880	12	0.000370786	Fyn; Ptk2b; Slc1a1; Plp1; Grid1; Gria4; Grik2; App; Grid2; Grm3; Gria2; Grik1
other	Day5	obob5v5	fgf1_grouping	pos	none	GO:0031400	negative regulation of protein modification process	NA	472	425	25	0.000380922	Capn3; Ptprj; Nckap1l; Ivns1abp; Ptprc; Fyn; Bmp4; Lyn; Tgfb1; Sirt2; Ptpro; Sema4d; Lilrb4a; Lrrk1; Smad7; Srcin1; Pde4d; Cnksr3; Eng; Mapt; Pdcd4; Prkch; Dbndd2; Ppp1r16b; Ubash3b
other	Day5	obob5v5	fgf1_grouping	pos	none	GO:0043405	regulation of MAP kinase activity	NA	191	576	18	0.000389184	Tnfrsf11a; Ptprj; Syk; Ptprc; Bmp4; Lyn; Tgfb1; Fgd2; Ptk2b; Zeb2; Pik3r5; Pik3cg; Pdgfb; Pdcd4; Nek10; Pak1; Mef2c; Pdgfd
other	Day5	obob5v5	fgf1_grouping	pos	none	GO:0090130	tissue migration	positive regulation of endothelial cell migration	324	868	30	0.000605999	Bmp4; Tgfb1; Lgmn; Tgfbr1; Tns3; Plcg2; Anxa3; Ptk2b; Tgfbr2; Pik3cd; Zeb2; Pik3cg; Pdgfb; Gata2; Arsb; Pik3r3; Nrp1; Rtn4; Enpp2; Sp100; Mef2c; Tacr1; Angpt2; Ptpn11; Cdh13; Anln; Fgf7; Angpt1; S100a2; Adamts9
other	Day5	obob5v5	fgf1_grouping	pos	none	GO:0001906	cell killing	negative regulation of leukocyte mediated cytotoxicity	252	156	11	0.00060975	Cx3cr1; Nckap1l; Syk; Ptprc; Vav1; Tgfb1; Ncf1; Havcr2; Lyz2; Spi1; Ccr5
other	Day5	obob5v5	fgf1_grouping	pos	none	GO:0010563	negative regulation of phosphorus metabolic process	negative regulation of protein phosphorylation	420	425	23	0.000664878	Ptprj; Nckap1l; Ptprc; Bmp4; Lyn; Tgfb1; Sirt2; Ptpro; Sema4d; Lilrb4a; Lrrk1; Pdgfb; Smad7; Srcin1; Pde4d; Cnksr3; Eng; Mapt; Pdcd4; Prkch; Dbndd2; Ppp1r16b; Ubash3b
other	Day5	obob5v5	fgf1_grouping	pos	none	GO:0072001	renal system development	NA	358	895	32	0.00106715	Bmp4; Hpgd; Tgfb1; Tgfbr1; Il6ra; Cfh; Ptpro; Mme; Npnt; Pdgfb; Smad7; Prickle1; Gcnt1; Timeless; Nrp1; Six1; Sulf2; Id3; Sox4; Mef2c; Pdgfd; Angpt2; Gfra1; Lgr5; Epha4; Cenpf; Angpt1; Greb1l; Schip1; Hes5; Kirrel3; Rarb
other	Day5	obob5v5	fgf1_grouping	pos	none	GO:0032409	regulation of transporter activity	positive regulation of ion transmembrane transporter activity; regulation of cation channel activity	305	921	29	0.00182957	Bmp4; Ctss; Oprm1; P2ry6; Plcg2; Ptk2b; Trem2; Cttnbp2nl; Pde4d; Cnksr3; Reln; Kcnc2; Mef2c; Ank3; Actn2; Hcn2; App; Dmd; Snca; Rasgrf1; Pde4b; Vmp1; Casq2; Kcna1; Ephb2; Fgf13; Atp1b3; Hecw2; Myo5a
other	Day5	obob5v5	fgf1_grouping	pos	none	GO:0072593	reactive oxygen species metabolic process	NA	238	187	11	0.00211125	Syk; Fyn; Vav1; Tgfb1; Ncf1; Itgam; Sirt2; Hk2; Plcg2; Ptk2b; Tgfbr2
other	Day5	obob5v5	fgf1_grouping	pos	none	GO:0043491	phosphatidylinositol 3-kinase/protein kinase B signal transduction	NA	218	634	19	0.00255707	Cx3cr1; Ptprj; Aim2; Tgfb1; Bank1; Tgfbr1; Pik3cd; Pik3r5; Pik3cg; Rapgef1; Eng; Pik3r3; Nrg1; Rtn4; Ccl12; Plekha1; Pik3c2b; Myoc; Rictor
other	Day5	obob5v5	fgf1_grouping	pos	none	GO:0006029	proteoglycan metabolic process	NA	97	932	15	0.00269702	Man1c1; Btk; Hexb; Hyal4; Chst8; B4galnt3; Sulf2; Chst3; Hs3st1; Chst9; Bmpr1b; Chsy3; Spock3; Chst7; Xylt1
other	Day5	obob5v5	fgf1_grouping	pos	none	GO:0051235	maintenance of location	release of sequestered calcium ion into cytosol	378	175	13	0.00283985	Capn3; Ptprc; Lyn; Gp1bb; Tgfb1; P2ry6; Hexb; Trpm2; Hk2; Ccr5; Itpr2; Plcg2; Ptk2b
other	Day5	obob5v5	fgf1_grouping	pos	none	GO:1902075	cellular response to salt	NA	211	319	13	0.00352731	Capn3; Fyn; Oprm1; Rgs10; Lgmn; Trpm2; Plcg2; Mef2a; Pnpla3; Large1; Kcnq3; Slc1a1; Prkcb
other	Day5	obob5v5	fgf1_grouping	pos	none	GO:0046849	bone remodeling	regulation of bone resorption	100	303	9	0.00443036	Tnfrsf11a; Inpp5d; Syk; Csf1r; Ctss; Tns3; Ptk2b; Lrrk1; Mitf
other	Day5	obob5v5	fgf1_grouping	pos	none	GO:0046777	protein autophosphorylation	NA	236	129	9	0.0047888	Syk; Ptprc; Csf1r; Hck; Fyn; Lyn; Btk; Rap2a; Tgfbr1
other	Day5	obob5v5	fgf1_grouping	pos	none	GO:0008037	cell recognition	axonal fasciculation	149	711	16	0.00500307	Dock8; Havcr2; Dock2; Sema5a; Trem2; B4galt1; Nrp1; Rtn4; Adam18; Arhgap35; Dscaml1; Ncam2; Dscam; Cntn2; App; Epha4
other	Day5	obob5v5	fgf1_grouping	pos	none	GO:0099612	protein localization to axon	NA	11	642	5	0.00685133	Nfasc; Ugt8a; Ank3; Cntn2; Epb41l3
other	Day5	obob5v5	fgf1_grouping	pos	none	GO:1990806	ligand-gated ion channel signaling pathway	NA	39	880	9	0.00795527	Ptk2b; Plp1; Grid1; Gria4; Grik2; App; Grid2; Gria2; Grik1
other	Day5	obob5v5	fgf1_grouping	pos	none	GO:0040013	negative regulation of locomotion	NA	350	548	22	0.0080012	Cx3cr1; Ptprj; Tgfb1; Rap2a; Plxnb3; Srgap2; Zeb2; Tmigd3; Sema4d; Mitf; Sema5a; Eng; Mctp1; Nrg1; Nrp1; Tmeff2; Frmd5; Arhgdib; Ccl12; Sp100; Nav3; Mef2c
other	Day5	obob5v5	fgf1_grouping	pos	none	GO:0045778	positive regulation of ossification	NA	59	730	10	0.00849486	Csf1r; Bmp4; Fbn2; Slc8a1; Mef2c; Tacr1; Tent5a; Ptpn11; Bmpr1b; Nell1
other	Day5	obob5v5	fgf1_grouping	pos	none	GO:0050673	epithelial cell proliferation	NA	487	758	33	0.00849914	Bmp4; Tgfb1; Ncf1; Btk; Plxnb3; Tgfbr1; Rps6ka1; Iqgap3; Pik3cd; Zeb2; Mki67; Nupr1; Cask; Fa2h; Cdk6; Pdgfb; B4galt1; Gata2; Eng; Ppp1r16b; Lims2; Rtn4; Six1; Ccl12; Sulf2; Mef2c; Tacr1; Rictor; Lgr5; Trp63; Cdh13; Rasgrf1; Id1
other	Day5	obob5v5	fgf1_grouping	pos	none	GO:0050890	cognition	memory	358	896	30	0.00918816	Cx3cr1; Ptgs1; Specc1; Lgmn; Large1; Mme; Slc1a1; Trem2; Tnr; Pde4d; Reln; Mapt; Gatm; Nrg1; Slc24a2; Mef2c; Sgk1; Tacr1; Cntn2; App; Brinp1; Slc8a3; Dgki; Csmd1; Adcy8; Ephb2; Fgf13; Gabrb3; Pde8b; Chl1
other	Day5	obob5v5	fgf1_grouping	pos	none	GO:0030865	cortical cytoskeleton organization	NA	52	850	10	0.00986189	Nckap1l; Epb41l2; Iqgap3; Epb41; Ect2; Epb41l3; Anln; Pls1; Fhod3; Iqgap2
other	Day5	obob5v5	fgf1_grouping	pos	none	GO:0046058	cAMP metabolic process	NA	23	890	7	0.0143547	Pde4d; Adcy10; Adcy8; Pde4b; Pde8a; Pde10a; Pde8b
other	Day5	obob5v5	fgf1_grouping	pos	none	GO:0034103	regulation of tissue remodeling	regulation of bone resorption	75	44	4	0.0152097	Tnfrsf11a; Inpp5d; Syk; Csf1r
other	Day5	obob5v5	fgf1_grouping	pos	none	GO:0030214	hyaluronan catabolic process	NA	19	184	4	0.0165804	Tgfb1; Hexb; Hyal4; Hyal5
other	Day5	obob5v5	fgf1_grouping	pos	none	GO:0050817	coagulation	regulation of platelet activation; platelet aggregation	185	300	11	0.0176128	Ptprj; Syk; Lyn; Gp1bb; F11r; Il6ra; Cfh; Fermt3; Lilrb4a; Pla2g4a; Pdgfb
other	Day5	obob5v5	fgf1_grouping	pos	none	GO:0007599	hemostasis	regulation of platelet activation; platelet aggregation	186	300	11	0.0185367	Ptprj; Syk; Lyn; Gp1bb; F11r; Il6ra; Cfh; Fermt3; Lilrb4a; Pla2g4a; Pdgfb
other	Day5	obob5v5	fgf1_grouping	pos	none	GO:1990778	protein localization to cell periphery	NA	380	921	31	0.0190909	Fyb; Abi3; Tgfb1; Nfasc; Epb41l2; Rap2a; F11r; Cask; Large1; Ehd4; Slc1a1; Pacs2; Trem2; Epb41; Bbip1; Ank3; Sytl2; Epb41l3; Pid1; Actn2; Kcnb2; Dpp6; Gnai1; Rapgef4; Lgi1; Ephb2; Pls1; Fgf13; Atp1b3; Dlg2; Myo5a
other	Day5	obob5v5	fgf1_grouping	pos	none	GO:0016311	dephosphorylation	NA	331	435	18	0.0194823	Inpp5d; Ptprj; Nckap1l; Ptprc; Tgfb1; Dusp15; Tns3; Nuak1; Ssh2; Ptpre; Ptpro; Sema4d; Npnt; Cttnbp2nl; Ppp1r16b; Ptpn20; Ubash3b; Ppm1h
other	Day5	obob5v5	fgf1_grouping	pos	none	GO:0046456	icosanoid biosynthetic process	NA	50	263	6	0.0200557	Syk; Ptgs1; Ltc4s; Tbxas1; Hpgds; Pla2g4a
other	Day5	obob5v5	fgf1_grouping	pos	none	GO:0071216	cellular response to biotic stimulus	NA	355	160	11	0.0215437	Cx3cr1; Ly86; Syk; Cd86; Lyn; Tgfb1; Btk; Havcr2; Spi1; Ccr5; Plcg2
other	Day5	obob5v5	fgf1_grouping	pos	none	GO:1901222	regulation of non-canonical NF-kappaB signal transduction	NA	99	699	12	0.0223719	Cd86; Tlr7; Havcr2; Spi1; Laptm5; Trem2; Rtkn2; Ago3; Pdcd4; Ank3; Litaf; App
other	Day5	obob5v5	fgf1_grouping	pos	none	GO:0043010	camera-type eye development	NA	375	760	27	0.0225941	Atp8a2; Bmp4; Tgfb1; Tgfbr1; Bfsp2; Tgfbr2; Zeb2; Cfh; Skil; Large1; Casz1; Slc1a1; Mitf; Crybb1; Fbn2; Prickle1; Nrp1; Arhgap35; Rp1; Aldh1a1; Dscam; Rpgrip1; Maf; Rpe65; Bmpr1b; Rs1; Tmod1
other	Day5	obob5v5	fgf1_grouping	pos	none	GO:0031102	neuron projection regeneration	NA	66	896	11	0.0234105	Rtn4rl1; Gfap; Mag; Tnr; Nrg1; Rtn4; Tnc; D130043K22Rik; Epha4; Matn2; Chl1
other	Day5	obob5v5	fgf1_grouping	pos	none	GO:2000636	positive regulation of primary miRNA processing	NA	2	89	2	0.0236074	Bmp4; Tgfb1
other	Day5	obob5v5	fgf1_grouping	pos	none	GO:0071800	podosome assembly	NA	23	165	4	0.0241423	Hck; Lcp1; Tns3; Bin2
other	Day5	obob5v5	fgf1_grouping	pos	none	GO:0031663	lipopolysaccharide-mediated signaling pathway	NA	66	906	11	0.0259672	Ly86; Lyn; Tgfb1; Spi1; Plcg2; Trem2; Cd180; Ccl12; Trim30b; Trim30a; Lbp
other	Day5	obob5v5	fgf1_grouping	pos	none	GO:0021675	nerve development	NA	97	863	13	0.0299022	Plxna4; Nav2; Large1; Kcnq3; Nrp1; Six1; Sulf2; Kcnc2; Slc24a4; Dmd; Kcna1; Ephb2; Gabrb3
other	Day5	obob5v5	fgf1_grouping	pos	none	GO:0006937	regulation of muscle contraction	NA	163	928	18	0.0320397	Dock4; Ptgs1; Bin1; Npnt; Smad7; Pde4d; Chrm2; Tacr1; Chga; Dmd; Slc8a3; Pde4b; Casq2; Kcna1; Cald1; Fgf13; Ctnna3; Adra1a
other	Day5	obob5v5	fgf1_grouping	pos	none	GO:0099024	plasma membrane invagination	NA	61	359	7	0.0367034	Nckap1l; Arhgap25; Plcg2; Bin2; Trem2; Elmo1; Gata2
other	Day5	obob5v5	fgf1_grouping	pos	none	GO:0006491	N-glycan processing	NA	17	552	5	0.039496	Man1c1; Mgat4a; Man1a2; St8sia4; Man1a
other	Day5	obob5v5	fgf1_grouping	pos	none	GO:2000177	regulation of neural precursor cell proliferation	NA	128	666	13	0.0403649	Cx3cr1; Dct; Lyn; Tgfb1; Sirt2; Ccr5; Rapgef1; Gata2; Lims2; Sox10; Trf; Hapln2; Hapln1
other	Day5	obob5v5	fgf1_grouping	pos	none	GO:2000629	negative regulation of miRNA metabolic process	NA	30	300	5	0.0414486	Bmp4; Tgfb1; Tgfbr1; Lilrb4a; Pdgfb
other	Day5	obob5v5	fgf1_grouping	pos	none	GO:0097305	response to alcohol	NA	388	187	12	0.041867	Tnfrsf11a; Fyn; Hpgd; Tgfb1; Oprm1; P2ry6; Tgfbr1; Ccr5; Itpr2; Ptk2b; Tbxas1; Tgfbr2
other	Day5	obob5v5	fgf1_grouping	pos	none	GO:0097106	postsynaptic density organization	NA	58	893	10	0.0419198	Tmem108; Abi3; Ptk2b; Ophn1; Reln; Dlgap1; Grid2; Il1rap; Ptprd; Dlg2
other	Day5	obob5v5	fgf1_grouping	pos	none	GO:0030318	melanocyte differentiation	NA	26	921	7	0.0440376	Zeb2; Mitf; Adamts20; Mef2c; Sox10; Adamts9; Myo5a
other	Day5	obob5v5	fgf1_grouping	pos	none	GO:0051145	smooth muscle cell differentiation	NA	75	548	9	0.0474165	Bmp4; Tgfb1; Cfh; Npnt; Pdgfb; Eng; Pdcd4; Six1; Mef2c
other	Day5	obob5v5	fgf1_grouping	pos	none	GO:0006022	aminoglycan metabolic process	chondroitin sulfate metabolic process	122	932	15	0.0480011	Tgfb1; Hexb; Hyal4; Hyal5; Pdgfb; B4galnt3; Hyal6; Chst3; Hs3st1; Chsy3; Spock3; Chst7; Angpt1; Tnfaip6; Xylt1

## Sheet: Supp Table 2
Term	P.value	Adjusted.P.value	Odds.Ratio	Combined.Score	Genes	db	module	term_size	overlapping
Modulation Of Chemical Synaptic Transmission (GO:0050804)	2.79373e-06	0.00172094	12.8372	164.164	GRM7;NRG3;GRM8;TMEM108;GRIK1;LRRC4C;GRIA4	GO_Biological_Process_2023	Module 1	123	7
Chemical Synaptic Transmission (GO:0007268)	9.28096e-06	0.00222508	7.35614	85.2396	CHRM2;GRM7;KCND2;NRXN1;KCNQ3;LIN7A;GRIK1;GRIA4;SNCA	GO_Biological_Process_2023	Module 1	273	9
Nervous System Development (GO:0007399)	1.08364e-05	0.00222508	5.70472	65.2198	CHRM2;RBFOX1;SEMA6A;ACVR1C;RBFOX3;ERBB4;NRXN1;LSAMP;GRIK1;LDB2;MDGA2	GO_Biological_Process_2023	Module 1	433	11
Cell-Cell Adhesion Via Plasma-Membrane Adhesion Molecules (GO:0098742)	2.51681e-05	0.00299178	9.00261	95.337	PTPRD;PTPRT;CRB1;TENM2;TENM4;LRRC4C;CDH18	GO_Biological_Process_2023	Module 1	172	7
Glutamate Receptor Signaling Pathway (GO:0007215)	2.73467e-05	0.00299178	26.7056	280.594	GRM7;GRM8;GRIK1;GRIA4	GO_Biological_Process_2023	Module 1	35	4
Regulation Of Trans-Synaptic Signaling (GO:0099177)	3.06474e-05	0.00299178	25.8698	268.864	NRG3;GRIK1;LRRC4C;GRIA4	GO_Biological_Process_2023	Module 1	36	4
Potassium Ion Transport (GO:0006813)	3.39975e-05	0.00299178	10.8863	112.011	KCND2;KCNB2;KCNQ3;KCNQ5;KCNK2;KCNJ3	GO_Biological_Process_2023	Module 1	122	6
Anterograde Trans-Synaptic Signaling (GO:0098916)	6.36635e-05	0.00445465	7.72603	74.6481	CHRM2;GRM7;KCND2;NRXN1;KCNQ3;GRIK1;SNCA	GO_Biological_Process_2023	Module 1	199	7
Potassium Ion Transmembrane Transport (GO:0071805)	6.50842e-05	0.00445465	9.63245	92.8552	KCND2;KCNB2;KCNQ3;KCNQ5;KCNK2;KCNJ3	GO_Biological_Process_2023	Module 1	137	6
Heterophilic Cell-Cell Adhesion Via Plasma Membrane Cell Adhesion Molecules (GO:0007157)	0.000104882	0.00646075	18.3843	168.449	PTPRD;CRB1;TENM2;TENM4	GO_Biological_Process_2023	Module 1	49	4
Regulation Of Synapse Assembly (GO:0051963)	0.000122762	0.00680086	17.6002	158.494	PTPRD;NRXN1;PDLIM5;SNCA	GO_Biological_Process_2023	Module 1	51	4
Adenylate Cyclase-Inhibiting G Protein-Coupled Receptor Signaling Pathway (GO:0007193)	0.000132484	0.00680086	17.2326	153.871	CHRM2;GRM7;GRM8;OPRM1	GO_Biological_Process_2023	Module 1	52	4
Regulation Of Synaptic Transmission, Glutamatergic (GO:0051966)	0.000164998	0.00781835	16.2165	141.239	GRM7;NRXN1;GRM8;GRIK1	GO_Biological_Process_2023	Module 1	55	4
Synapse Organization (GO:0050808)	0.000511132	0.0196186	8.25982	62.6002	PTPRD;CTNND2;NRXN1;LRRC4C;SNCA	GO_Biological_Process_2023	Module 1	131	5
Adenylate Cyclase-Inhibiting G Protein-Coupled Acetylcholine Receptor Signaling Pathway (GO:0007197)	0.000511333	0.0196186	81.2041	615.404	CHRM2;OPRM1	GO_Biological_Process_2023	Module 1	7	2
Postsynaptic Density Organization (GO:0097106)	0.000511333	0.0196186	81.2041	615.404	NRXN1;TMEM108	GO_Biological_Process_2023	Module 1	7	2
Mesenchymal Cell Migration (GO:0090497)	0.000541421	0.0196186	21.192	159.391	SEMA6A;ERBB4;SEMA6D	GO_Biological_Process_2023	Module 1	32	3
Regulation Of Potassium Ion Transmembrane Transport (GO:1901379)	0.00059341	0.0203078	20.4845	152.192	DPP10;KCNIP4;NOS1AP	GO_Biological_Process_2023	Module 1	33	3
Semaphorin-Plexin Signaling Pathway (GO:0071526)	0.000648484	0.0210245	19.8227	145.516	SEMA6A;SEMA6D;PLXNA4	GO_Biological_Process_2023	Module 1	34	3
Neural Crest Cell Migration (GO:0001755)	0.000768177	0.0236599	18.6195	133.53	SEMA6A;ERBB4;SEMA6D	GO_Biological_Process_2023	Module 1	36	3
Chondroitin Sulfate Proteoglycan Metabolic Process (GO:0050654)	0.000870867	0.0245116	57.9971	408.649	CSGALNACT1;XYLT1	GO_Biological_Process_2023	Module 1	9	2
Signal Release From Synapse (GO:0099643)	0.000901066	0.0245116	17.5538	123.086	NRXN1;LIN7A;SNCA	GO_Biological_Process_2023	Module 1	38	3
Axon Guidance (GO:0007411)	0.000915205	0.0245116	7.22076	50.5191	SEMA6A;SEMA6D;NRXN1;TNR;PLXNA4	GO_Biological_Process_2023	Module 1	149	5
Neurotransmitter Secretion (GO:0007269)	0.00129455	0.0332267	15.3557	102.109	NRXN1;LIN7A;SNCA	GO_Biological_Process_2023	Module 1	43	3
Neural Crest Cell Development (GO:0014032)	0.00138426	0.0341081	14.9804	98.6098	SEMA6A;ERBB4;SEMA6D	GO_Biological_Process_2023	Module 1	44	3
Synaptic Membrane Adhesion (GO:0099560)	0.00158105	0.034783	40.5918	261.804	PTPRD;LRRC4C	GO_Biological_Process_2023	Module 1	12	2
G Protein-Coupled Glutamate Receptor Signaling Pathway (GO:0007216)	0.00158105	0.034783	40.5918	261.804	GRM7;GRM8	GO_Biological_Process_2023	Module 1	12	2
Regulation Of Monooxygenase Activity (GO:0032768)	0.00158105	0.034783	40.5918	261.804	NOS1AP;SNCA	GO_Biological_Process_2023	Module 1	12	2
Neuromuscular Process Controlling Balance (GO:0050885)	0.00186243	0.0388328	36.8998	231.948	NRXN1;PCDH15	GO_Biological_Process_2023	Module 1	13	2
Positive Regulation Of Nervous System Development (GO:0051962)	0.00189121	0.0388328	13.3487	83.7037	PTPRD;NRXN1;OPRM1	GO_Biological_Process_2023	Module 1	49	3
Regulation Of Epithelial Cell Migration (GO:0010632)	0.00200468	0.0398349	13.064	81.1574	PRKCE;DOCK1;PTPRG	GO_Biological_Process_2023	Module 1	50	3
Sensory Perception (GO:0007600)	0.0021223	0.0404276	12.7912	78.7333	SCN9A;PCDH15;OPRM1	GO_Biological_Process_2023	Module 1	51	3
Neuron Cell-Cell Adhesion (GO:0007158)	0.00216577	0.0404276	33.8231	207.504	NRXN1;ASTN2	GO_Biological_Process_2023	Module 1	14	2
Axonogenesis (GO:0007409)	0.00254814	0.0461664	5.67069	33.8676	SEMA6A;SEMA6D;NRXN1;TNR;CTNNA2	GO_Biological_Process_2023	Module 1	188	5
Neuron Projection Development (GO:0031175)	0.00279024	0.0477442	5.54827	32.6328	CNTNAP2;GRM7;CTNND2;TMEM108;NYAP2	GO_Biological_Process_2023	Module 1	192	5
Protein Localization To Membrane (GO:0072657)	0.00279024	0.0477442	5.54827	32.6328	DPP10;NRXN1;KCNB2;KCNIP4;LIN7A	GO_Biological_Process_2023	Module 1	192	5
Monoatomic Cation Transmembrane Transport (GO:0098655)	0.00288585	0.0480456	4.55513	26.6381	KCND2;KCNB2;SCN9A;KCNQ3;KCNQ5;KCNK2	GO_Biological_Process_2023	Module 1	281	6
Inorganic Cation Transmembrane Transport (GO:0098662)	0.00304096	0.0492955	4.50528	26.1107	KCND2;KCNB2;SCN9A;KCNQ3;KCNQ5;KCNK2	GO_Biological_Process_2023	Module 1	284	6
Potassium Channel Complex (GO:0034705)	2.62124e-10	2.12321e-08	27.2363	600.892	DPP10;CNTNAP2;KCND2;KCNB2;KCNIP4;KCNQ3;GRIK1;KCNQ5;KCNJ3	GO_Cellular_Component_2023	Module 1	81	9
Voltage-Gated Potassium Channel Complex (GO:0008076)	3.02212e-09	1.22396e-07	26.5351	520.548	DPP10;CNTNAP2;KCND2;KCNB2;KCNIP4;KCNQ3;KCNQ5;KCNJ3	GO_Cellular_Component_2023	Module 1	73	8
Neuron Projection (GO:0043005)	1.63972e-08	4.42725e-07	6.81595	122.184	CHRM2;CNTNAP2;TENM2;SEMA6A;TENM4;KCNB2;SLC4A10;KLHL1;OPRM1;GRM7;SCN9A;TMEM108;CTNNA2;ADGRL2;RGS7;SNCA	GO_Cellular_Component_2023	Module 1	557	16
Axon (GO:0030424)	8.82394e-06	0.000178685	8.69698	101.216	CNTNAP2;SEMA6A;GRM7;SCN9A;TMEM108;OPRM1;CTNNA2;SNCA	GO_Cellular_Component_2023	Module 1	205	8
Dendrite (GO:0030425)	6.33495e-05	0.00102626	6.51776	63.0061	CHRM2;CNTNAP2;TENM2;GRM7;KCNB2;SLC4A10;KLHL1;OPRM1	GO_Cellular_Component_2023	Module 1	270	8
Adherens Junction (GO:0005912)	0.000107468	0.00128983	8.75709	80.0251	CRB1;CTNND2;LIN7A;CTNNA2;PDLIM5;CDH18	GO_Cellular_Component_2023	Module 1	150	6
Postsynaptic Density (GO:0014069)	0.000111467	0.00128983	8.69626	79.1515	KCND2;CTNND2;TMEM108;GRIK1;PDLIM5;GRIA4	GO_Cellular_Component_2023	Module 1	151	6
Asymmetric Synapse (GO:0032279)	0.000547688	0.00554534	8.12993	61.0542	GRM7;KCND2;CTNND2;TMEM108;PDLIM5	GO_Cellular_Component_2023	Module 1	133	5
Glutamatergic Synapse (GO:0098978)	0.000632069	0.00568863	11.1633	82.2345	PTPRD;NRG3;NOS1AP;LRRC4C	GO_Cellular_Component_2023	Module 1	78	4
Cell-Cell Junction (GO:0005911)	0.00076087	0.00616305	5.05435	36.2955	CRB1;FLRT2;CTNND2;LIN7A;CTNNA2;PDLIM5;CDH18	GO_Cellular_Component_2023	Module 1	299	7
Voltage-Gated Potassium Channel Activity (GO:0005249)	2.99237e-06	0.000445863	17.1012	217.518	KCND2;KCNB2;KCNQ3;KCNQ5;KCNK2;KCNJ3	GO_Molecular_Function_2023	Module 1	80	6
Voltage-Gated Monoatomic Cation Channel Activity (GO:0022843)	3.94019e-05	0.00160875	14.699	149.073	KCND2;CACNA2D3;KCNQ3;KCNQ5;OPRM1	GO_Molecular_Function_2023	Module 1	76	5
Potassium Channel Activity (GO:0005267)	4.75009e-05	0.00160875	14.101	140.372	KCND2;KCNQ3;GRIK1;KCNQ5;KCNK2	GO_Molecular_Function_2023	Module 1	79	5
Glutamate Receptor Activity (GO:0008066)	6.47818e-05	0.00160875	47.3125	456.304	GRM7;GRM8;GRIA4	GO_Molecular_Function_2023	Module 1	16	3
Transmembrane Receptor Protein Phosphatase Activity (GO:0019198)	6.47818e-05	0.00160875	47.3125	456.304	PTPRT;PTPRD;PTPRG	GO_Molecular_Function_2023	Module 1	16	3
Transmembrane Receptor Protein Tyrosine Phosphatase Activity (GO:0005001)	6.47818e-05	0.00160875	47.3125	456.304	PTPRT;PTPRD;PTPRG	GO_Molecular_Function_2023	Module 1	16	3
Chemorepellent Activity (GO:0045499)	0.000227436	0.00484115	29.2769	245.593	SEMA6A;NRG3;SEMA6D	GO_Molecular_Function_2023	Module 1	24	3
Adenylate Cyclase Inhibiting G Protein-Coupled Glutamate Receptor Activity (GO:0001640)	0.000679555	0.0126567	67.6667	493.566	GRM7;GRM8	GO_Molecular_Function_2023	Module 1	8	2
Outward Rectifier Potassium Channel Activity (GO:0015271)	0.00108504	0.0179634	50.7449	346.392	KCND2;KCNK2	GO_Molecular_Function_2023	Module 1	10	2
Voltage-Gated Calcium Channel Activity (GO:0005245)	0.00167652	0.0249801	13.9569	89.199	SCN9A;CACNA2D3;OPRM1	GO_Molecular_Function_2023	Module 1	47	3
Ionotropic Glutamate Receptor Activity (GO:0004970)	0.00283741	0.0384341	28.9883	170.013	GRIK1;GRIA4	GO_Molecular_Function_2023	Module 1	16	2
Cytoplasmic Translation (GO:0002181)	1.00811e-27	1.01416e-24	67.9007	4220.82	RPS9;RPL41;RPL3;RPS8;RPSA;RPL8;RPL9;RPS14;RPS28;RPS29;RPL27A;RPLP2;RPL24;RPL38;RPL37;FAU;RPL18;RPS27A;RPS21;RPS24	GO_Biological_Process_2023	Module 2	93	20
Macromolecule Biosynthetic Process (GO:0009059)	5.23441e-23	2.63291e-20	32.3877	1661.63	RPS9;RPL41;RPL3;RPS8;RPSA;RPL8;RPL9;RPS14;RPS28;RPS29;RPL27A;RPL24;RPLP2;RPL38;RPL37;APOE;FAU;RPL18;RPS27A;RPS21;RPS24	GO_Biological_Process_2023	Module 2	183	21
Peptide Biosynthetic Process (GO:0043043)	8.13801e-23	2.72895e-20	35.8007	1820.93	RPS9;RPL41;RPL3;RPS8;RPSA;RPL8;RPL9;RPS14;RPS28;RPS29;RPL27A;RPL24;RPLP2;RPL38;RPL37;FAU;RPL18;RPS27A;RPS21;RPS24	GO_Biological_Process_2023	Module 2	158	20
Translation (GO:0006412)	2.38337e-19	5.99417e-17	22.9977	986.154	RPS9;RPL41;RPL3;RPS8;RPSA;RPL8;RPL9;RPS14;RPS28;RPS29;RPL27A;RPL24;RPLP2;RPL38;RPL37;FAU;RPL18;RPS27A;RPS21;RPS24	GO_Biological_Process_2023	Module 2	234	20
Gene Expression (GO:0010467)	2.46993e-17	4.96949e-15	17.7754	679.726	RPS9;RPL41;RPL3;RPS8;RPSA;RPL8;RPL9;RPS14;RPS28;RPS29;RPL27A;RPL24;RPLP2;RPL38;RPL37;FAU;RPL18;RPS27A;RPS21;RPS24	GO_Biological_Process_2023	Module 2	296	20
Regulation Of Neuron Death (GO:1901214)	4.40379e-07	7.38369e-05	24.3633	356.573	CHGA;PRNP;UBB;FAIM2;CLU;CD200	GO_Biological_Process_2023	Module 2	58	6
Negative Regulation Of Protein Metabolic Process (GO:0051248)	7.39808e-07	0.000106321	12.3622	174.516	CST3;PRNP;HSP90AB1;APOE;CALR;CLU;ATRAID;GAPDH	GO_Biological_Process_2023	Module 2	147	8
Ribosomal Small Subunit Biogenesis (GO:0042274)	3.9831e-06	0.000500875	16.2209	201.682	RPS14;RPS9;RPS28;RPS8;RPSA;RPS24	GO_Biological_Process_2023	Module 2	84	6
Negative Regulation Of Cell Projection Organization (GO:0031345)	5.00741e-06	0.000559718	23.2222	283.418	PRNP;STMN2;APOE;YWHAH;ITM2C	GO_Biological_Process_2023	Module 2	50	5
Regulation Of Cardiac Muscle Contraction (GO:0055117)	2.73467e-05	0.00237427	26.7056	280.594	CHGA;CALM3;ATP1B1;CALM1	GO_Biological_Process_2023	Module 2	35	4
Ribonucleoprotein Complex Biogenesis (GO:0022613)	2.81638e-05	0.00237427	11.2774	118.158	RPS14;RPS9;RPS28;RPS8;RPL38;RPS24	GO_Biological_Process_2023	Module 2	118	6
Negative Regulation Of Supramolecular Fiber Organization (GO:1902904)	2.83213e-05	0.00237427	15.8166	165.63	HSPA8;STMN1;STMN2;APOE;CLU	GO_Biological_Process_2023	Module 2	71	5
Positive Regulation Of Endocytosis (GO:0045807)	4.75009e-05	0.00367584	14.101	140.372	CAMK1D;CALY;APOE;CALR;CLU	GO_Biological_Process_2023	Module 2	79	5
Substantia Nigra Development (GO:0021762)	5.69121e-05	0.00408954	21.7785	212.863	HSPA5;CALM3;CALM1;YWHAH	GO_Biological_Process_2023	Module 2	42	4
Negative Regulation Of Amyloid-Beta Formation (GO:1902430)	6.47818e-05	0.0043447	47.3125	456.304	PRNP;APOE;CLU	GO_Biological_Process_2023	Module 2	16	3
Ribosomal Small Subunit Assembly (GO:0000028)	7.83783e-05	0.00463815	43.9308	415.32	RPS14;RPS28;RPSA	GO_Biological_Process_2023	Module 2	17	3
Microtubule Depolymerization (GO:0007019)	7.83783e-05	0.00463815	43.9308	415.32	STMN1;STMN2;STMN3	GO_Biological_Process_2023	Module 2	17	3
Positive Regulation Of Phosphoprotein Phosphatase Activity (GO:0032516)	9.37129e-05	0.00496185	41	380.286	HSP90AB1;CALM3;CALM1	GO_Biological_Process_2023	Module 2	18	3
Negative Regulation Of Amyloid Precursor Protein Catabolic Process (GO:1902992)	9.37129e-05	0.00496185	41	380.286	PRNP;APOE;CLU	GO_Biological_Process_2023	Module 2	18	3
Negative Regulation Of Amide Metabolic Process (GO:0034249)	0.000103654	0.00521382	11.8493	108.711	PRNP;APOE;CALR;CLU;GAPDH	GO_Biological_Process_2023	Module 2	93	5
Regulation Of Cardiac Muscle Contraction By Calcium Ion Signaling (GO:0010882)	0.000129975	0.00622642	36.1728	323.681	CALM3;ATP1B1;CALM1	GO_Biological_Process_2023	Module 2	20	3
Positive Regulation Of Phosphatase Activity (GO:0010922)	0.00017431	0.00797072	32.3619	280.082	HSP90AB1;CALM3;CALM1	GO_Biological_Process_2023	Module 2	22	3
Regulation Of Neuron Apoptotic Process (GO:0043523)	0.000183696	0.00803469	10.4211	89.6443	PRNP;UBB;FAIM2;APOE;CLU	GO_Biological_Process_2023	Module 2	105	5
Negative Regulation Of Amyloid Precursor Protein Biosynthetic Process (GO:0042985)	0.000245087	0.0102732	135.354	1125.32	ITM2B;ITM2C	GO_Biological_Process_2023	Module 2	5	2
Regulation Of Microtubule Polymerization Or Depolymerization (GO:0031110)	0.000325124	0.0116813	25.6134	205.709	STMN1;STMN2;STMN3	GO_Biological_Process_2023	Module 2	27	3
Regulation Of Peptidase Activity (GO:0052547)	0.000325124	0.0116813	25.6134	205.709	CST3;NDUFA13;CTSB	GO_Biological_Process_2023	Module 2	27	3
Positive Regulation Of Calcium Ion Transmembrane Transporter Activity (GO:1901021)	0.000325124	0.0116813	25.6134	205.709	CALM3;ATP1B1;CALM1	GO_Biological_Process_2023	Module 2	27	3
Microtubule Polymerization Or Depolymerization (GO:0031109)	0.000325124	0.0116813	25.6134	205.709	STMN1;STMN2;STMN3	GO_Biological_Process_2023	Module 2	27	3
Protein Depolymerization (GO:0051261)	0.000362821	0.0125861	24.5876	194.773	STMN1;STMN2;STMN3	GO_Biological_Process_2023	Module 2	28	3
Intracellular Monoatomic Cation Homeostasis (GO:0030003)	0.00038637	0.0129563	6.8395	53.7497	PRNP;FTH1;HTR2C;CALR;ATP1B1;TPT1	GO_Biological_Process_2023	Module 2	190	6
Maturation Of SSU-rRNA From Tricistronic rRNA Transcript (SSU-rRNA, 5.8S rRNA, LSU-rRNA) (GO:0000462)	0.000446403	0.0144865	22.764	175.608	RPS14;RPS8;RPS21	GO_Biological_Process_2023	Module 2	30	3
Regulation Of Long-Term Synaptic Potentiation (GO:1900271)	0.000492444	0.0154812	21.9499	167.174	PTN;APOE;NSG1	GO_Biological_Process_2023	Module 2	31	3
Positive Regulation Of Ryanodine-Sensitive Calcium-Release Channel Activity (GO:0060316)	0.000511333	0.0155879	81.2041	615.404	CALM3;CALM1	GO_Biological_Process_2023	Module 2	7	2
Positive Regulation Of Protein Dephosphorylation (GO:0035307)	0.00059341	0.0170563	20.4845	152.192	HSP90AB1;CALM3;CALM1	GO_Biological_Process_2023	Module 2	33	3
Regulation Of Amyloid-Beta Formation (GO:1902003)	0.00059341	0.0170563	20.4845	152.192	PRNP;APOE;CLU	GO_Biological_Process_2023	Module 2	33	3
ATP Metabolic Process (GO:0046034)	0.000648484	0.017529	19.8227	145.516	HSPA8;ATP1B1;ALDOA	GO_Biological_Process_2023	Module 2	34	3
Negative Regulation Of Glycoprotein Biosynthetic Process (GO:0010561)	0.000679555	0.017529	67.6667	493.566	ITM2B;ITM2C	GO_Biological_Process_2023	Module 2	8	2
Negative Regulation Of Long-Term Synaptic Potentiation (GO:1900272)	0.000679555	0.017529	67.6667	493.566	APOE;PTN	GO_Biological_Process_2023	Module 2	8	2
Modification-Dependent Macromolecule Catabolic Process (GO:0043632)	0.000679555	0.017529	67.6667	493.566	UBB;RPS27A	GO_Biological_Process_2023	Module 2	8	2
Negative Regulation Of Apoptotic Signaling Pathway (GO:2001234)	0.000763307	0.0191972	10.5887	76.0039	NDUFA13;FAIM2;CLU;SLC25A4	GO_Biological_Process_2023	Module 2	82	4
Positive Regulation Of Protein Kinase Activity (GO:0045860)	0.000809879	0.0192866	7.42857	52.8812	PRNP;HSP90AB1;CALM3;CALM1;CLU	GO_Biological_Process_2023	Module 2	145	5
Regulation Of Phosphoprotein Phosphatase Activity (GO:0043666)	0.000832937	0.0192866	18.071	128.133	HSP90AB1;CALM3;CALM1	GO_Biological_Process_2023	Module 2	37	3
Regulation Of High Voltage-Gated Calcium Channel Activity (GO:1901841)	0.000870867	0.0192866	57.9971	408.649	CALM3;CALM1	GO_Biological_Process_2023	Module 2	9	2
Regulation Of Tau-Protein Kinase Activity (GO:1902947)	0.000870867	0.0192866	57.9971	408.649	HSP90AB1;CLU	GO_Biological_Process_2023	Module 2	9	2
Cellular Respiration (GO:0045333)	0.000873595	0.0192866	10.195	71.802	NDUFA13;NDUFA4;COX4I1;NDUFC2	GO_Biological_Process_2023	Module 2	85	4
Positive Regulation Of Cation Channel Activity (GO:2001259)	0.000901066	0.0192866	17.5538	123.086	TMSB4X;CALM3;CALM1	GO_Biological_Process_2023	Module 2	38	3
Maturation Of SSU-rRNA (GO:0030490)	0.000901066	0.0192866	17.5538	123.086	RPS14;RPS28;RPS8	GO_Biological_Process_2023	Module 2	38	3
protein-RNA Complex Assembly (GO:0022618)	0.000943058	0.0197649	7.1706	49.9531	RPS14;RPS28;HSP90AB1;RPL38;RPSA	GO_Biological_Process_2023	Module 2	150	5
Negative Regulation Of Protein Secretion (GO:0050709)	0.000972629	0.0199687	17.0653	118.356	CHGA;APOE;CD200	GO_Biological_Process_2023	Module 2	39	3
Negative Regulation Of Neuron Death (GO:1901215)	0.000994667	0.0200127	9.82937	67.9514	CHGA;APOE;CLU;CD200	GO_Biological_Process_2023	Module 2	88	4
Regulation Of Microtubule Cytoskeleton Organization (GO:0070507)	0.0010477	0.0206663	16.6032	113.917	STMN1;STMN2;STMN3	GO_Biological_Process_2023	Module 2	40	3
Regulation Of Amyloid Precursor Protein Biosynthetic Process (GO:0042984)	0.00108504	0.0207253	50.7449	346.392	ITM2B;ITM2C	GO_Biological_Process_2023	Module 2	10	2
Ribosome Biogenesis (GO:0042254)	0.00109189	0.0207253	6.92982	47.2603	RPS14;RPS9;RPS28;RPS8;RPS24	GO_Biological_Process_2023	Module 2	155	5
Negative Regulation Of Proteolysis (GO:0045861)	0.00112633	0.0209831	16.1655	109.744	CST3;PRNP;CTSB	GO_Biological_Process_2023	Module 2	41	3
Positive Regulation Of Neuron Projection Development (GO:0010976)	0.00117384	0.0214706	9.38068	63.2959	CAMK1D;STMN2;PTN;APOE	GO_Biological_Process_2023	Module 2	92	4
Negative Regulation Of Microtubule Polymerization (GO:0031115)	0.00132184	0.0229271	45.1043	298.984	STMN1;STMN2	GO_Biological_Process_2023	Module 2	11	2
Negative Regulation Of Nitrogen Compound Metabolic Process (GO:0051172)	0.00132184	0.0229271	45.1043	298.984	HSP90AB1;APOE	GO_Biological_Process_2023	Module 2	11	2
Regulation Of Amyloid Precursor Protein Catabolic Process (GO:1902991)	0.00132184	0.0229271	45.1043	298.984	PRNP;APOE	GO_Biological_Process_2023	Module 2	11	2
Relaxation Of Cardiac Muscle (GO:0055119)	0.00158105	0.0265089	40.5918	261.804	CHGA;ATP1B1	GO_Biological_Process_2023	Module 2	12	2
Regulation Of Cell Communication By Electrical Coupling (GO:0010649)	0.00158105	0.0265089	40.5918	261.804	CALM3;CALM1	GO_Biological_Process_2023	Module 2	12	2
Calcium Ion Homeostasis (GO:0055074)	0.00171865	0.0283437	8.41922	53.5986	HTR2C;CALR;ATP1B1;TPT1	GO_Biological_Process_2023	Module 2	102	4
Regulation Of Neuron Projection Development (GO:0010975)	0.00181998	0.0295307	6.14481	38.7672	CAMK1D;STMN2;APOE;PTN;ITM2C	GO_Biological_Process_2023	Module 2	174	5
Clathrin Coat Assembly (GO:0048268)	0.00186243	0.0297397	36.8998	231.948	CALY;NSG1	GO_Biological_Process_2023	Module 2	13	2
Positive Regulation Of Hydrolase Activity (GO:0051345)	0.00191326	0.0300741	6.07233	38.0064	NDUFA13;PSAP;CALM3;CALM1;CD200	GO_Biological_Process_2023	Module 2	176	5
Ribosome Assembly (GO:0042255)	0.00200468	0.0305561	13.064	81.1574	RPS14;RPS28;RPSA	GO_Biological_Process_2023	Module 2	50	3
Positive Regulation Of Transport (GO:0051050)	0.00200468	0.0305561	13.064	81.1574	CALY;APOE;ACTB	GO_Biological_Process_2023	Module 2	50	3
Negative Regulation Of Peptidyl-Threonine Phosphorylation (GO:0010801)	0.00216577	0.0325188	33.8231	207.504	CALM3;CALM1	GO_Biological_Process_2023	Module 2	14	2
Regulation Of Proteasomal Protein Catabolic Process (GO:0061136)	0.0023702	0.0349389	12.2784	74.2199	HSP90AB1;UBB;APOE	GO_Biological_Process_2023	Module 2	53	3
Regulation Of Intrinsic Apoptotic Signaling Pathway In Response To DNA Damage (GO:1902229)	0.00249083	0.0349389	31.2198	187.167	CLU;TPT1	GO_Biological_Process_2023	Module 2	15	2
Regulation Of Amyloid-Beta Clearance (GO:1900221)	0.00249083	0.0349389	31.2198	187.167	APOE;CLU	GO_Biological_Process_2023	Module 2	15	2
Negative Regulation Of Neuron Projection Development (GO:0010977)	0.00250059	0.0349389	12.037	72.1163	STMN2;APOE;ITM2C	GO_Biological_Process_2023	Module 2	54	3
Negative Regulation Of Protein Catabolic Process (GO:0042177)	0.00250059	0.0349389	12.037	72.1163	CST3;HSP90AB1;ATRAID	GO_Biological_Process_2023	Module 2	54	3
Regulation Of Apoptotic Process (GO:0042981)	0.00277302	0.0370706	3.07034	18.0776	ARL6IP1;UBB;HSPA5;FAIM2;CALR;CLU;PTMA;ACTB;TPT1;CTSB	GO_Biological_Process_2023	Module 2	705	10
Neuron Projection Development (GO:0031175)	0.00279024	0.0370706	5.54827	32.6328	UBB;STMN1;STMN2;STMN3;APOE	GO_Biological_Process_2023	Module 2	192	5
Reverse Cholesterol Transport (GO:0043691)	0.00283741	0.0370706	28.9883	170.013	APOE;CLU	GO_Biological_Process_2023	Module 2	16	2
Mitochondrial Electron Transport, Cytochrome C To Oxygen (GO:0006123)	0.00283741	0.0370706	28.9883	170.013	NDUFA4;COX4I1	GO_Biological_Process_2023	Module 2	16	2
Regulation Of Cardiac Muscle Contraction By Regulation Of The Release Of Sequestered Calcium Ion (GO:0010881)	0.00283741	0.0370706	28.9883	170.013	CALM3;CALM1	GO_Biological_Process_2023	Module 2	16	2
Positive Regulation Of Cell Projection Organization (GO:0031346)	0.00292064	0.0376687	7.23173	42.204	CAMK1D;STMN2;APOE;PTN	GO_Biological_Process_2023	Module 2	118	4
Regulation Of Programmed Cell Death (GO:0043067)	0.00298245	0.0378606	5.45983	31.749	CALR;CLU;ACTB;TPT1;CTSB	GO_Biological_Process_2023	Module 2	195	5
Regulation Of Protein-Containing Complex Assembly (GO:0043254)	0.00301079	0.0378606	7.16848	41.617	HSPA8;HSPA5;APOE;CLU	GO_Biological_Process_2023	Module 2	119	4
Memory (GO:0007613)	0.0030662	0.0380814	11.1593	64.5826	PRNP;PTN;APOE	GO_Biological_Process_2023	Module 2	58	3
Regulation Of Leukocyte Chemotaxis (GO:0002688)	0.00320529	0.0380959	27.0544	155.372	CAMK1D;PTN	GO_Biological_Process_2023	Module 2	17	2
Amyloid Precursor Protein Metabolic Process (GO:0042982)	0.00320529	0.0380959	27.0544	155.372	NSG1;APOE	GO_Biological_Process_2023	Module 2	17	2
Long-Chain fatty-acyl-CoA Biosynthetic Process (GO:0035338)	0.00320529	0.0380959	27.0544	155.372	TECR;ACSL3	GO_Biological_Process_2023	Module 2	17	2
Negative Regulation Of Protein-Containing Complex Assembly (GO:0031333)	0.00321884	0.0380959	10.9595	62.8936	HSPA8;HSPA5;CLU	GO_Biological_Process_2023	Module 2	59	3
Regulation Of Protein Catabolic Process (GO:0042176)	0.00329262	0.038516	6.98517	39.9277	NDUFA13;UBB;APOE;ATRAID	GO_Biological_Process_2023	Module 2	122	4
Negative Regulation Of Peptidase Activity (GO:0010466)	0.00337607	0.0390383	10.7667	61.2737	CST3;GAPDH;CTSB	GO_Biological_Process_2023	Module 2	60	3
Negative Regulation Of Intrinsic Apoptotic Signaling Pathway (GO:2001243)	0.00353794	0.040445	10.5805	59.7187	NDUFA13;CLU;TPT1	GO_Biological_Process_2023	Module 2	61	3
Positive Regulation Of CREB Transcription Factor Activity (GO:0032793)	0.00359424	0.040627	25.3622	142.749	CAMK1D;CD200	GO_Biological_Process_2023	Module 2	18	2
Protein Stabilization (GO:0050821)	0.00392731	0.0438986	5.10682	28.2908	HSP90AB1;CALR;ATP1B1;CLU;GAPDH	GO_Biological_Process_2023	Module 2	208	5
Plasma Membrane Bounded Cell Projection Organization (GO:0120036)	0.00436114	0.0482122	6.4362	34.9809	STMN1;STMN2;STMN3;APOE	GO_Biological_Process_2023	Module 2	132	4
Calcium-Mediated Signaling Using Intracellular Calcium Source (GO:0035584)	0.0044345	0.0484903	22.542	122.14	PRNP;CLU	GO_Biological_Process_2023	Module 2	20	2
Cytosolic Small Ribosomal Subunit (GO:0022627)	6.06652e-15	5.55084e-13	71.2151	2331.3	RPS14;RPS9;RPS28;RPS8;RPS29;RPSA;FAU;RPS27A;RPS21;RPS24	GO_Cellular_Component_2023	Module 2	41	10
Small Ribosomal Subunit (GO:0015935)	7.92978e-15	5.55084e-13	68.9861	2239.85	RPS14;RPS9;RPS28;RPS8;RPS29;RPSA;FAU;RPS27A;RPS21;RPS24	GO_Cellular_Component_2023	Module 2	42	10
Large Ribosomal Subunit (GO:0015934)	8.18343e-14	2.8642e-12	52.5344	1583.08	RPL41;RPL3;RPL27A;RPLP2;RPL24;RPL38;RPL37;RPL8;RPL18;RPL9	GO_Cellular_Component_2023	Module 2	52	10
Cytosolic Large Ribosomal Subunit (GO:0022625)	8.18343e-14	2.8642e-12	52.5344	1583.08	RPL41;RPL3;RPL27A;RPLP2;RPL24;RPL38;RPL37;RPL8;RPL18;RPL9	GO_Cellular_Component_2023	Module 2	52	10
Ribosome (GO:0005840)	4.4958e-13	1.25882e-11	43.244	1229.45	RPS9;RPL41;RPS28;RPS29;RPL24;RPL38;RPL8;RPL18;RPL9;RPS21	GO_Cellular_Component_2023	Module 2	61	10
Focal Adhesion (GO:0005925)	7.03528e-13	1.64156e-11	11.6187	325.122	HSPA8;RPS9;RPL3;HSPA5;CD81;RPS8;RPL8;RPL9;ACTB;ACTG1;RPS14;RPS29;BSG;RPLP2;RPL38;CALR;RPL18;ATP6V0C	GO_Cellular_Component_2023	Module 2	387	18
Polysomal Ribosome (GO:0042788)	8.4012e-13	1.68024e-11	86.4348	2403.34	RPL41;RPS28;RPS29;RPL24;RPL38;RPL8;RPL18;RPS21	GO_Cellular_Component_2023	Module 2	28	8
Cell-Substrate Junction (GO:0030055)	9.93354e-13	1.73837e-11	11.3675	314.171	HSPA8;RPS9;RPL3;HSPA5;CD81;RPS8;RPL8;RPL9;ACTB;ACTG1;RPS14;RPS29;BSG;RPLP2;RPL38;CALR;RPL18;ATP6V0C	GO_Cellular_Component_2023	Module 2	395	18
Vesicle (GO:0031982)	2.63593e-08	4.10034e-07	10.8565	189.462	CST3;TUBB2A;UBB;CD81;CALM3;APOE;ATP1B1;CALM1;RPS27A;GAPDH;ACTB	GO_Cellular_Component_2023	Module 2	235	11
Small-Subunit Processome (GO:0032040)	1.74359e-06	2.44102e-05	18.8946	250.534	RPS14;RPS9;RPS28;RPS8;RPS27A;RPS24	GO_Cellular_Component_2023	Module 2	73	6
Ficolin-1-Rich Granule (GO:0101002)	3.98594e-06	5.07301e-05	9.74506	121.158	CST3;HSPA8;HSP90AB1;FTH1;ALDOA;CLU;ATP6V0C;CTSB	GO_Cellular_Component_2023	Module 2	184	8
Ficolin-1-Rich Granule Lumen (GO:1904813)	3.55977e-05	0.000415307	10.7927	110.552	CST3;HSPA8;HSP90AB1;FTH1;ALDOA;CTSB	GO_Cellular_Component_2023	Module 2	123	6
Neuron Projection (GO:0043005)	0.000106868	0.00115088	4.38108	40.0602	PRNP;HSPA8;PGRMC1;UBB;STMN1;STMN2;STMN3;HTR2C;APOE;NSG1;CD200	GO_Cellular_Component_2023	Module 2	557	11
Azurophil Granule Membrane (GO:0035577)	0.000202915	0.00202915	15.3133	130.204	CD63;PSAP;NDUFC2;ATP6V0C	GO_Cellular_Component_2023	Module 2	58	4
Rough Endoplasmic Reticulum Membrane (GO:0030867)	0.000245087	0.00228748	135.354	1125.32	RPS28;RPS29	GO_Cellular_Component_2023	Module 2	5	2
Mitochondrial Membrane (GO:0031966)	0.000372199	0.00325674	4.0608	32.0644	NDUFA13;PGRMC1;UBB;NDUFA4;COX4I1;NDUFC2;ACSL3;RPS27A;CLU;SLC25A4	GO_Cellular_Component_2023	Module 2	540	10
Lysosomal Lumen (GO:0043202)	0.000912727	0.00731394	10.0701	70.4815	HSPA8;PSAP;CSPG5;CTSB	GO_Cellular_Component_2023	Module 2	86	4
Lysosome (GO:0005764)	0.000940364	0.00731394	3.88517	27.0767	HSPA8;CD63;PSAP;CSPG5;CLU;ATRAID;ATP6V0C;ITM2C;CTSB	GO_Cellular_Component_2023	Module 2	503	9
Azurophil Granule (GO:0042582)	0.00109189	0.00750885	6.92982	47.2603	CD63;TUBB2A;PSAP;NDUFC2;ATP6V0C	GO_Cellular_Component_2023	Module 2	155	5
Mitochondrial Respiratory Chain Complex I (GO:0005747)	0.00112633	0.00750885	16.1655	109.744	NDUFA13;NDUFA4;NDUFC2	GO_Cellular_Component_2023	Module 2	41	3
Respiratory Chain Complex I (GO:0045271)	0.00112633	0.00750885	16.1655	109.744	NDUFA13;NDUFA4;NDUFC2	GO_Cellular_Component_2023	Module 2	41	3
Endocytic Vesicle Membrane (GO:0030666)	0.00122297	0.00778256	6.74846	45.2584	UBB;APOE;CALR;RPS27A;ATP6V0C	GO_Cellular_Component_2023	Module 2	159	5
Tertiary Granule (GO:0070820)	0.00132867	0.00795362	6.6185	43.8382	CST3;FTH1;ALDOA;CLU;ATP6V0C	GO_Cellular_Component_2023	Module 2	162	5
Intracellular Membrane-Bounded Organelle (GO:0043231)	0.00136348	0.00795362	1.91691	12.6472	IGSF8;ZCCHC12;CD63;RPL3;HSP90AB1;TECR;ZCCHC18;RPL9;CLU;ATRAID;ACTB;ACTG1;TUBA1A;UBB;FTH1;TMSB4X;BSG;PSAP;NDN;APOE;RPL18;RPS27A;PRNP;HSPA8;RPS9;CAMK1D;HSPA5;RPS8;RPSA;NSG1;TUBB2A;CALM3;CALR;CALM1;ALDOA;PTMA;GAPDH;RPS24;ITM2B;TPT1	GO_Cellular_Component_2023	Module 2	5175	40
Cytoplasmic Side Of Endoplasmic Reticulum Membrane (GO:0098554)	0.00186243	0.0104296	36.8998	231.948	RPS28;RPS29	GO_Cellular_Component_2023	Module 2	13	2
Multivesicular Body (GO:0005771)	0.00200468	0.0107524	13.064	81.1574	CD63;APOE;TPT1	GO_Cellular_Component_2023	Module 2	50	3
Lysosomal Membrane (GO:0005765)	0.00207369	0.0107524	4.21656	26.0517	HSPA8;CD63;PSAP;NDUFC2;CLU;ATRAID;ATP6V0C	GO_Cellular_Component_2023	Module 2	356	7
Dendrite (GO:0030425)	0.00236745	0.0118372	4.74758	28.7036	PRNP;HSPA8;HTR2C;APOE;NSG1;CLU	GO_Cellular_Component_2023	Module 2	270	6
Secretory Granule Membrane (GO:0030667)	0.0027858	0.0134487	4.58896	26.9979	CD63;PGRMC1;PSAP;NDUFC2;CLU;ATP6V0C	GO_Cellular_Component_2023	Module 2	279	6
Extracellular Membrane-Bounded Organelle (GO:0065010)	0.0029181	0.0136178	11.3666	66.3446	TUBB2A;APOE;ATP1B1	GO_Cellular_Component_2023	Module 2	57	3
Lytic Vacuole Membrane (GO:0098852)	0.00320222	0.0139741	4.4565	25.5977	HSPA8;CD63;PSAP;CLU;ATRAID;ATP6V0C	GO_Cellular_Component_2023	Module 2	287	6
Mitochondrial Respiratory Chain Complex IV (GO:0005751)	0.00320529	0.0139741	27.0544	155.372	NDUFA4;COX4I1	GO_Cellular_Component_2023	Module 2	17	2
Extracellular Vesicle (GO:1903561)	0.00337607	0.0139741	10.7667	61.2737	TUBB2A;APOE;ATP1B1	GO_Cellular_Component_2023	Module 2	60	3
Cytoplasmic Vesicle Membrane (GO:0030659)	0.00339372	0.0139741	3.8458	21.8666	CD63;UBB;CSPG5;RPS27A;CLU;ATP6V0C;ITM2B	GO_Cellular_Component_2023	Module 2	389	7
High-Density Lipoprotein Particle (GO:0034364)	0.00359424	0.0141956	25.3622	142.749	APOE;CLU	GO_Cellular_Component_2023	Module 2	18	2
Intracellular Organelle Lumen (GO:0070013)	0.0036503	0.0141956	2.78712	15.6439	CST3;HSPA8;CD63;HSP90AB1;HSPA5;FTH1;CSPG5;APOE;CALR;ALDOA;CTSB	GO_Cellular_Component_2023	Module 2	856	11
Respiratory Chain Complex IV (GO:0045277)	0.00400405	0.0151504	23.8691	131.768	NDUFA4;COX4I1	GO_Cellular_Component_2023	Module 2	19	2
Platelet Alpha Granule Lumen (GO:0031093)	0.00441815	0.0160799	9.73834	52.8016	TMSB4X;ALDOA;CLU	GO_Cellular_Component_2023	Module 2	66	3
Asymmetric Synapse (GO:0032279)	0.00447939	0.0160799	6.38598	34.5371	RPS14;PRNP;RPL38;RPL8	GO_Cellular_Component_2023	Module 2	133	4
Endocytic Vesicle Lumen (GO:0071682)	0.00488539	0.0170989	21.3545	113.638	APOE;CALR	GO_Cellular_Component_2023	Module 2	21	2
Secretory Granule Lumen (GO:0034774)	0.00510902	0.0174454	4.03363	21.2845	HSPA8;HSP90AB1;TUBB2A;TMSB4X;ALDOA;CLU	GO_Cellular_Component_2023	Module 2	316	6
Lytic Vacuole (GO:0000323)	0.00526425	0.0175475	4.75181	24.9319	HSPA8;PSAP;CLU;ITM2C;CTSB	GO_Cellular_Component_2023	Module 2	223	5
Golgi-associated Vesicle Membrane (GO:0030660)	0.00584762	0.0190388	19.3188	99.3316	CSPG5;ITM2B	GO_Cellular_Component_2023	Module 2	23	2
Endoplasmic Reticulum Membrane (GO:0005789)	0.00675675	0.020825	2.68423	13.4136	ARL6IP1;UBB;HSPA5;TTYH1;DAD1;TECR;ACSL3;CALR;EMC7;RPS27A	GO_Cellular_Component_2023	Module 2	801	10
Endosome Lumen (GO:0031904)	0.00688907	0.020825	17.6371	87.7942	CD63;CTSB	GO_Cellular_Component_2023	Module 2	25	2
Mitochondrial Outer Membrane (GO:0005741)	0.00699124	0.020825	5.59892	27.788	PGRMC1;UBB;ACSL3;RPS27A	GO_Cellular_Component_2023	Module 2	151	4
Postsynaptic Density (GO:0014069)	0.00699124	0.020825	5.59892	27.788	RPS14;PRNP;RPL38;RPL8	GO_Cellular_Component_2023	Module 2	151	4
Vacuolar Lumen (GO:0005775)	0.0087229	0.0254418	5.23965	24.8454	HSPA8;TUBB2A;PSAP;CSPG5	GO_Cellular_Component_2023	Module 2	161	4
Nucleus (GO:0005634)	0.00981187	0.0280339	1.70807	7.89838	ZCCHC12;RPL3;HSP90AB1;TECR;ZCCHC18;RPL9;CLU;ACTB;ACTG1;TUBA1A;UBB;FTH1;TMSB4X;NDN;APOE;RPL18;RPS27A;HSPA8;RPS9;CAMK1D;HSPA5;RPS8;RPSA;NSG1;TUBB2A;CALM3;CALR;CALM1;ALDOA;PTMA;GAPDH;RPS24;TPT1	GO_Cellular_Component_2023	Module 2	4487	33
Platelet Alpha Granule (GO:0031091)	0.0100964	0.0282698	7.12563	32.7464	TMSB4X;ALDOA;CLU	GO_Cellular_Component_2023	Module 2	89	3
Intercalated Disc (GO:0014704)	0.0104725	0.0282742	13.9838	63.7523	ATP1B1;YWHAH	GO_Cellular_Component_2023	Module 2	31	2
Organelle Outer Membrane (GO:0031968)	0.0105027	0.0282742	4.95331	22.5679	PGRMC1;UBB;ACSL3;RPS27A	GO_Cellular_Component_2023	Module 2	170	4
Mitochondrial Inner Membrane (GO:0005743)	0.0107038	0.0282742	3.42577	15.5432	NDUFA13;NDUFA4;COX4I1;NDUFC2;CLU;SLC25A4	GO_Cellular_Component_2023	Module 2	370	6
Microtubule (GO:0005874)	0.0139626	0.0361993	4.53936	19.3893	TUBA1A;TUBB2A;CALM3;CALM1	GO_Cellular_Component_2023	Module 2	185	4
Organelle Inner Membrane (GO:0019866)	0.0148881	0.037897	3.17651	13.3642	NDUFA13;NDUFA4;COX4I1;NDUFC2;CLU;SLC25A4	GO_Cellular_Component_2023	Module 2	398	6
Intracellular Non-Membrane-Bounded Organelle (GO:0043232)	0.016019	0.0400475	2.1575	8.91905	RPS14;RPS9;RPL3;TUBB2A;ACSL3;RPL18;RPS27A;RPL9;CLU;GAPDH;ACTB;ACTG1	GO_Cellular_Component_2023	Module 2	1195	12
Endocytic Vesicle (GO:0030139)	0.0169115	0.0415371	4.27691	17.4488	UBB;APOE;CALR;RPS27A	GO_Cellular_Component_2023	Module 2	196	4
Late Endosome (GO:0005770)	0.019594	0.047296	4.08354	16.0586	CD63;PSAP;NSG1;TPT1	GO_Cellular_Component_2023	Module 2	205	4
Cytoplasmic Vesicle Lumen (GO:0060205)	0.0200067	0.0474735	5.46429	21.3746	HSPA8;HSP90AB1;ALDOA	GO_Cellular_Component_2023	Module 2	115	3
Phagocytic Vesicle Membrane (GO:0030670)	0.021311	0.0491678	9.4243	36.2697	CALR;ATP6V0C	GO_Cellular_Component_2023	Module 2	45	2
Bounding Membrane Of Organelle (GO:0098588)	0.0214231	0.0491678	2.33089	8.95828	CD63;UBB;TTYH1;BSG;CSPG5;CALR;RPS27A;ATP6V0C;ITM2B	GO_Cellular_Component_2023	Module 2	819	9
RNA Binding (GO:0003723)	1.8535e-08	2.40954e-06	4.45262	79.2727	RPL3;HSP90AB1;RPL8;RPL9;RPS14;TMSB4X;RPL38;RPL37;RPL18;RPS27A;HSPA8;RPS9;RPL41;RPS8;RPSA;RPS28;CMSS1;RPL27A;RPL24;CALR;FAU;ALDOA;RPS21;RPS24;TPT1	GO_Molecular_Function_2023	Module 2	1411	25
Amyloid-Beta Binding (GO:0001540)	1.36373e-07	8.86424e-06	20.7282	327.669	CST3;PRNP;PGRMC1;APOE;CLU;ITM2B;ITM2C	GO_Molecular_Function_2023	Module 2	79	7
Ubiquitin Protein Ligase Binding (GO:0031625)	1.04761e-06	4.53965e-05	8.36058	115.117	HSPA8;HSP90AB1;TUBB2A;UBB;HSPA5;CALR;RPS27A;CLU;ATP6V0C;ACTG1	GO_Molecular_Function_2023	Module 2	271	10
Ubiquitin-Like Protein Ligase Binding (GO:0044389)	1.87048e-06	6.07907e-05	7.81402	103.062	HSPA8;HSP90AB1;TUBB2A;UBB;HSPA5;CALR;RPS27A;CLU;ATP6V0C;ACTG1	GO_Molecular_Function_2023	Module 2	289	10
MHC Class II Protein Complex Binding (GO:0023026)	6.86515e-06	0.000178494	39.4425	468.933	HSPA8;HSP90AB1;CD81;ATP1B1	GO_Molecular_Function_2023	Module 2	25	4
Adenylate Cyclase Regulator Activity (GO:0010854)	0.000245087	0.00531022	135.354	1125.32	CALM3;CALM1	GO_Molecular_Function_2023	Module 2	5	2
Aspartic-Type Endopeptidase Inhibitor Activity (GO:0019828)	0.000366432	0.00680517	101.51	803.118	PRNP;GAPDH	GO_Molecular_Function_2023	Module 2	6	2
Tau Protein Binding (GO:0048156)	0.000972629	0.0158052	17.0653	118.356	HSP90AB1;APOE;CLU	GO_Molecular_Function_2023	Module 2	39	3
Titin Binding (GO:0031432)	0.00158105	0.0228373	40.5918	261.804	CALM3;CALM1	GO_Molecular_Function_2023	Module 2	12	2
Endopeptidase Inhibitor Activity (GO:0004866)	0.00241824	0.0270898	7.6358	46.0036	CST3;PRNP;PCSK1N;GAPDH	GO_Molecular_Function_2023	Module 2	112	4
Protein Phosphatase Activator Activity (GO:0072542)	0.00249083	0.0270898	31.2198	187.167	CALM3;CALM1	GO_Molecular_Function_2023	Module 2	15	2
Oxidoreduction-Driven Active Transmembrane Transporter Activity (GO:0015453)	0.00250059	0.0270898	12.037	72.1163	NDUFA4;COX4I1;NDUFC2	GO_Molecular_Function_2023	Module 2	54	3
Phosphatase Activator Activity (GO:0019211)	0.00320529	0.0311301	27.0544	155.372	CALM3;CALM1	GO_Molecular_Function_2023	Module 2	17	2
Protein Phosphatase Regulator Activity (GO:0019888)	0.00353794	0.0311301	10.5805	59.7187	CALM3;PTN;CALM1	GO_Molecular_Function_2023	Module 2	61	3
Protease Binding (GO:0002020)	0.00359194	0.0311301	6.81095	38.3393	CST3;PRNP;PSAP;RPS27A	GO_Molecular_Function_2023	Module 2	125	4
Cadherin Binding (GO:0045296)	0.00534543	0.04001	3.99436	20.8965	HSPA8;HSP90AB1;HSPA5;BSG;RPL24;ALDOA	GO_Molecular_Function_2023	Module 2	319	6
Low-Density Lipoprotein Particle Receptor Binding (GO:0050750)	0.0053565	0.04001	20.2857	106.083	APOE;CLU	GO_Molecular_Function_2023	Module 2	22	2
Tubulin Binding (GO:0015631)	0.00558979	0.04001	3.95583	20.5182	PRNP;STMN1;STMN2;STMN3;ALDOA;GAPDH	GO_Molecular_Function_2023	Module 2	322	6
Disordered Domain Specific Binding (GO:0097718)	0.00584762	0.04001	19.3188	99.3316	HSP90AB1;GAPDH	GO_Molecular_Function_2023	Module 2	23	2
mRNA 5'-UTR Binding (GO:0048027)	0.00635855	0.0413306	18.4397	93.2672	RPS14;RPL41	GO_Molecular_Function_2023	Module 2	24	2
Calcium Ion Binding (GO:0005509)	0.00784886	0.0473206	3.67209	17.8	HSPA5;CALM3;CALR;CALM1;CLU;TPT1	GO_Molecular_Function_2023	Module 2	346	6
Lipoprotein Particle Receptor Binding (GO:0070325)	0.00800811	0.0473206	16.2245	78.3205	APOE;CLU	GO_Molecular_Function_2023	Module 2	27	2
Nervous System Development (GO:0007399)	6.21836e-05	0.0485654	5.1161	49.5516	KIRREL3;NCKAP1;CHRM3;AHI1;ARNT2;SRRM4;MBD5;NAV2;ARHGAP26;MERTK	GO_Biological_Process_2023	Module 3	433	10
Axon Guidance (GO:0007411)	2.1695e-10	1.84407e-07	17.6992	393.832	EFNB2;NELL1;CNTN5;CNTN6;DCC;PLXNA2;NRXN3;PTPRM;UNC5C;CNTN4;DSCAML1	GO_Biological_Process_2023	Module 4	149	11
Neuron Projection Guidance (GO:0097485)	1.195e-08	4.17148e-06	17.0153	310.402	EFNB2;NELL1;CNTN5;CNTN6;DCC;NRXN3;UNC5C;CNTN4;DSCAML1	GO_Biological_Process_2023	Module 4	124	9
Cell-Cell Adhesion Via Plasma-Membrane Adhesion Molecules (GO:0098742)	1.51227e-08	4.17148e-06	13.5377	243.775	LRFN5;NLGN1;CADM1;CNTN6;CADM2;IL1RAPL1;PTPRM;CDH13;CNTN4;DSCAML1	GO_Biological_Process_2023	Module 4	172	10
Homophilic Cell Adhesion Via Plasma Membrane Adhesion Molecules (GO:0007156)	1.96305e-08	4.17148e-06	28.186	500.195	CADM1;CADM2;CNTN6;PTPRM;CDH13;CNTN4;DSCAML1	GO_Biological_Process_2023	Module 4	60	7
Regulation Of Synapse Assembly (GO:0051963)	2.0155e-07	3.42635e-05	28.1631	434.197	MEF2C;NLGN1;LRFN5;LRRTM3;IL1RAPL2;IL1RAPL1	GO_Biological_Process_2023	Module 4	51	6
Axonogenesis (GO:0007409)	4.31034e-07	6.10631e-05	10.8962	159.707	EFNB2;NELL1;CNTN5;CNTN6;DCC;NRXN3;UNC5C;CNTN4;DSCAML1	GO_Biological_Process_2023	Module 4	188	9
Regulation Of Presynapse Assembly (GO:1905606)	1.02243e-06	0.000108633	69.0556	952.506	LRFN5;LRRTM3;IL1RAPL2;IL1RAPL1	GO_Biological_Process_2023	Module 4	16	4
Regulation Of Presynapse Organization (GO:0099174)	1.02243e-06	0.000108633	69.0556	952.506	LRFN5;LRRTM3;IL1RAPL2;IL1RAPL1	GO_Biological_Process_2023	Module 4	16	4
Regulation Of Neuron Projection Development (GO:0010975)	2.63174e-06	0.000248553	10.3373	132.813	EFNB2;NLGN1;DCC;MAGI2;IL1RAPL1;CSMD3;TOX;PPFIA2	GO_Biological_Process_2023	Module 4	174	8
Regulation Of Synaptic Transmission, Glutamatergic (GO:0051966)	8.06072e-06	0.000685161	20.8947	245.064	MEF2C;NLGN1;SYT1;GRIN2B;GRM1	GO_Biological_Process_2023	Module 4	55	5
Dendrite Self-Avoidance (GO:0070593)	2.58227e-05	0.00199539	68.354	722.109	CNTN6;CNTN4;DSCAML1	GO_Biological_Process_2023	Module 4	12	3
Neuron Cell-Cell Adhesion (GO:0007158)	4.24153e-05	0.00300442	55.9203	563.006	NLGN1;NRXN3;CNTN4	GO_Biological_Process_2023	Module 4	14	3
Nervous System Development (GO:0007399)	6.21836e-05	0.00406585	5.1161	49.5516	NELL1;MEF2C;TRPC5;NLGN1;PLPPR1;CNTN6;IL1RAPL2;NRG1;CNTN4;DSCAML1	GO_Biological_Process_2023	Module 4	433	10
Central Nervous System Development (GO:0007417)	8.79364e-05	0.005339	6.20553	57.9528	CNTN5;CNTN6;CADM2;IL1RAPL2;CNTN4;GRIN2B;DSCAML1;PBX1	GO_Biological_Process_2023	Module 4	283	8
Regulation Of Dendritic Spine Development (GO:0060998)	0.000151088	0.00856165	34.1615	300.541	MEF2C;NLGN1;PPFIA2	GO_Biological_Process_2023	Module 4	21	3
Brain Development (GO:0007420)	0.00020605	0.0109444	7.72889	65.5981	CNTN5;CADM2;CNTN4;GRIN2B;DSCAML1;PBX1	GO_Biological_Process_2023	Module 4	169	6
Positive Regulation Of Cardiac Muscle Cell Differentiation (GO:2000727)	0.000245087	0.0109444	135.354	1125.32	EFNB2;MEF2C	GO_Biological_Process_2023	Module 4	5	2
Retinal Ganglion Cell Axon Guidance (GO:0031290)	0.000245087	0.0109444	135.354	1125.32	NELL1;PTPRM	GO_Biological_Process_2023	Module 4	5	2
Positive Regulation Of Cell Junction Assembly (GO:1901890)	0.000246742	0.0109444	14.5051	120.496	NELL1;NLGN1;IL1RAPL1;NRG1	GO_Biological_Process_2023	Module 4	61	4
Positive Regulation Of Striated Muscle Cell Differentiation (GO:0051155)	0.000257515	0.0109444	27.9447	230.947	EFNB2;MEF2C;NRG1	GO_Biological_Process_2023	Module 4	25	3
Positive Regulation Of Cell Projection Organization (GO:0031346)	0.000316252	0.0128007	9.21612	74.2724	NLGN1;MAGI2;IL1RAPL1;PLXNA2;TOX	GO_Biological_Process_2023	Module 4	118	5
Regulation Of Striated Muscle Cell Differentiation (GO:0051153)	0.000366432	0.0134794	101.51	803.118	NRG1;HDAC9	GO_Biological_Process_2023	Module 4	6	2
Dendrite Arborization (GO:0140059)	0.000366432	0.0134794	101.51	803.118	NELL1;PHACTR1	GO_Biological_Process_2023	Module 4	6	2
Modulation Of Chemical Synaptic Transmission (GO:0050804)	0.000382953	0.0134794	8.82337	69.4187	MEF2C;NLGN1;SYT1;GRIK2;GRM1	GO_Biological_Process_2023	Module 4	123	5
Cellular Response To Calcium Ion (GO:0071277)	0.000396453	0.0134794	12.7147	99.594	MEF2C;NLGN1;SYT1;RYR3	GO_Biological_Process_2023	Module 4	69	4
Anterograde Trans-Synaptic Signaling (GO:0098916)	0.00049379	0.0155226	6.51758	49.621	NLGN1;SYT1;GRIK2;HTR4;GRIN2B;HCRTR2	GO_Biological_Process_2023	Module 4	199	6
Neuron Projection Arborization (GO:0140058)	0.000511333	0.0155226	81.2041	615.404	NLGN1;PHACTR1	GO_Biological_Process_2023	Module 4	7	2
Natural Killer Cell Differentiation (GO:0001779)	0.000511333	0.0155226	81.2041	615.404	TOX;PBX1	GO_Biological_Process_2023	Module 4	7	2
Cell Morphogenesis Involved In Neuron Differentiation (GO:0048667)	0.000601946	0.0170551	11.3168	83.9178	MEF2C;DCC;CNTN4;DSCAML1	GO_Biological_Process_2023	Module 4	77	4
Positive Regulation Of Synaptic Transmission (GO:0050806)	0.000601946	0.0170551	11.3168	83.9178	NLGN1;SYT1;GRIK2;GRIN2B	GO_Biological_Process_2023	Module 4	77	4
Glutamate Receptor Signaling Pathway (GO:0007215)	0.000706716	0.0193777	19.2023	139.311	GRIK2;GRIN2B;GRM1	GO_Biological_Process_2023	Module 4	35	3
Negative Regulation Of Endothelial Cell Migration (GO:0010596)	0.000832937	0.0205621	18.071	128.133	MEF2C;PTPRM;NRG1	GO_Biological_Process_2023	Module 4	37	3
Neuron Projection Morphogenesis (GO:0048812)	0.000835315	0.0205621	7.37551	52.2754	NLGN1;DCC;CNTN4;DSCAML1;GAS7	GO_Biological_Process_2023	Module 4	146	5
Positive Regulation Of Cardiocyte Differentiation (GO:1905209)	0.000870867	0.0205621	57.9971	408.649	EFNB2;MEF2C	GO_Biological_Process_2023	Module 4	9	2
Presynaptic Membrane Organization (GO:0097090)	0.000870867	0.0205621	57.9971	408.649	NLGN1;IL1RAPL1	GO_Biological_Process_2023	Module 4	9	2
Regulation Of Cardiac Muscle Cell Differentiation (GO:2000725)	0.000870867	0.0205621	57.9971	408.649	EFNB2;MEF2C	GO_Biological_Process_2023	Module 4	9	2
Response To Transforming Growth Factor Beta (GO:0071559)	0.000901066	0.0207002	17.5538	123.086	MEF2C;PDE3A;SOX5	GO_Biological_Process_2023	Module 4	38	3
Neuron Development (GO:0048666)	0.000943058	0.0210947	7.1706	49.9531	MEF2C;NLGN1;PTPRM;CNTN4;PBX1	GO_Biological_Process_2023	Module 4	150	5
Cellular Response To Growth Factor Stimulus (GO:0071363)	0.00109189	0.0237976	6.92982	47.2603	NELL1;MEF2C;MAGI2;PDE3A;SOX5	GO_Biological_Process_2023	Module 4	155	5
Cellular Response To Hormone Stimulus (GO:0032870)	0.0012714	0.0261294	9.1713	61.1509	MEF2C;THRB;ESR1;HCRTR2	GO_Biological_Process_2023	Module 4	94	4
Positive Regulation Of Cell-Matrix Adhesion (GO:0001954)	0.00129455	0.0261294	15.3557	102.109	NELL1;CDH13;NRG1	GO_Biological_Process_2023	Module 4	43	3
Positive Regulation Of Behavior (GO:0048520)	0.00132184	0.0261294	45.1043	298.984	MEF2C;NLGN1	GO_Biological_Process_2023	Module 4	11	2
Ganglion Development (GO:0061548)	0.00132184	0.0261294	45.1043	298.984	NELL1;UNC5C	GO_Biological_Process_2023	Module 4	11	2
ERBB2 Signaling Pathway (GO:0038128)	0.00186243	0.0357228	36.8998	231.948	PTPRR;NRG1	GO_Biological_Process_2023	Module 4	13	2
Heterophilic Cell-Cell Adhesion Via Plasma Membrane Cell Adhesion Molecules (GO:0007157)	0.00189121	0.0357228	13.3487	83.7037	NLGN1;CADM1;IL1RAPL1	GO_Biological_Process_2023	Module 4	49	3
Response To Calcium Ion (GO:0051592)	0.00197878	0.0362548	8.08742	50.3464	MEF2C;NLGN1;SYT1;RYR3	GO_Biological_Process_2023	Module 4	106	4
Negative Regulation Of Cell Projection Organization (GO:0031345)	0.00200468	0.0362548	13.064	81.1574	EFNB2;DCC;GRIN2B	GO_Biological_Process_2023	Module 4	50	3
Cellular Response To Salt (GO:1902075)	0.00219091	0.0387973	7.85516	48.1006	MEF2C;NLGN1;SYT1;RYR3	GO_Biological_Process_2023	Module 4	109	4
Sprouting Angiogenesis (GO:0002040)	0.00224412	0.0389286	12.5296	76.4233	EFNB2;NELL1;CDH13	GO_Biological_Process_2023	Module 4	52	3
Presynapse Assembly (GO:0099054)	0.00249083	0.0393713	31.2198	187.167	NLGN1;IL1RAPL1	GO_Biological_Process_2023	Module 4	15	2
Regulation Of Exocytosis (GO:0017157)	0.00250059	0.0393713	12.037	72.1163	CADPS2;SYT1;IL1RAPL1	GO_Biological_Process_2023	Module 4	54	3
Regulation Of Focal Adhesion Assembly (GO:0051893)	0.00250059	0.0393713	12.037	72.1163	NELL1;LIMCH1;NRG1	GO_Biological_Process_2023	Module 4	54	3
Negative Regulation Of Neuron Projection Development (GO:0010977)	0.00250059	0.0393713	12.037	72.1163	EFNB2;NLGN1;DCC	GO_Biological_Process_2023	Module 4	54	3
Chemical Synaptic Transmission (GO:0007268)	0.00250123	0.0393713	4.69352	28.1187	NLGN1;SYT1;GRIK2;HTR4;GRIN2B;HCRTR2	GO_Biological_Process_2023	Module 4	273	6
Neuron Migration (GO:0001764)	0.00263534	0.040728	11.8049	70.1064	NELL1;MEF2C;DCC	GO_Biological_Process_2023	Module 4	55	3
Regulation Of NMDA Receptor Activity (GO:2000310)	0.00283741	0.0430679	28.9883	170.013	MEF2C;NLGN1	GO_Biological_Process_2023	Module 4	16	2
Regulation Of Neuron Death (GO:1901214)	0.0030662	0.045724	11.1593	64.5826	EFNB2;MEF2C;GRIN2B	GO_Biological_Process_2023	Module 4	58	3
Cell Migration Involved In Sprouting Angiogenesis (GO:0002042)	0.00320529	0.0469741	27.0544	155.372	EFNB2;NELL1	GO_Biological_Process_2023	Module 4	17	2
Neuron Projection (GO:0043005)	1.11583e-07	1.04888e-05	6.3028	100.898	NLGN1;PLPPR1;CNTN5;CADM1;SYT1;CNTN6;MAGI2;HTR4;GRIN2B;NELL1;IL1RAPL1;MAP7;CDH13;CNTN4;DSCAML1	GO_Cellular_Component_2023	Module 4	557	15
Glutamatergic Synapse (GO:0098978)	2.57839e-06	0.000121184	17.578	226.2	CADPS2;NLGN1;LRFN5;LRRTM3;IL1RAPL2;IL1RAPL1	GO_Cellular_Component_2023	Module 4	78	6
Postsynaptic Specialization Membrane (GO:0099634)	3.81116e-05	0.00119416	24.3456	247.716	NLGN1;GRIK2;GRIN2B;GRM1	GO_Cellular_Component_2023	Module 4	38	4
Axon (GO:0030424)	7.67352e-05	0.00180328	7.48963	70.9653	NELL1;CNTN5;SYT1;CNTN6;MAP7;CNTN4;DSCAML1	GO_Cellular_Component_2023	Module 4	205	7
Postsynaptic Density Membrane (GO:0098839)	0.000648484	0.0121915	19.8227	145.516	GRIK2;GRIN2B;GRM1	GO_Cellular_Component_2023	Module 4	34	3
Postsynaptic Density (GO:0014069)	0.000971537	0.0152207	7.12112	49.3966	NLGN1;MAGI2;GRIK2;GRIN2B;GRM1	GO_Cellular_Component_2023	Module 4	151	5
Cation Channel Complex (GO:0034703)	0.0023702	0.0318285	12.2784	74.2199	TRPC5;KCNAB1;RYR3	GO_Cellular_Component_2023	Module 4	53	3
Calcium Channel Complex (GO:0034704)	0.00321884	0.0378214	10.9595	62.8936	TRPC5;PDE4B;RYR3	GO_Cellular_Component_2023	Module 4	59	3
GABA-ergic Synapse (GO:0098982)	0.00400405	0.04182	23.8691	131.768	NLGN1;LRFN5	GO_Cellular_Component_2023	Module 4	19	2
Cell Adhesion Mediator Activity (GO:0098631)	1.09846e-05	0.00172459	34.5069	394.035	CNTN5;CNTN6;CNTN4;DSCAML1	GO_Molecular_Function_2023	Module 4	28	4
Cell-Cell Adhesion Mediator Activity (GO:0098632)	6.25094e-05	0.00490699	21.219	205.404	CNTN5;CNTN6;CNTN4;DSCAML1	GO_Molecular_Function_2023	Module 4	43	4
Exocytic Vesicle Membrane (GO:0099501)	0.000142752	0.00798637	16.8801	149.463	RAB3B;SV2C;MYOF;SYNDIG1	GO_Cellular_Component_2023	Module 5	53	4
Synaptic Vesicle Membrane (GO:0030672)	0.000153584	0.00798637	16.5417	145.257	RAB3B;SV2C;MYOF;SYNDIG1	GO_Cellular_Component_2023	Module 5	54	4
Glutamate Receptor Binding (GO:0035254)	9.37129e-05	0.0143381	41	380.286	IGSF11;GNAS;SYNDIG1	GO_Molecular_Function_2023	Module 5	18	3
Intracellular Membrane-Bounded Organelle (GO:0043231)	2.64428e-05	0.00216831	2.35566	24.8299	KDM5B;SETD5;GSK3B;NFAT5;GGNBP2;PSMD14;ZDHHC20;NAB1;FAF1;USP34;OTUD7A;FMN2;NR3C1;DCAF6;MTDH;ECPAS;ATAD2B;NIPBL;UBE2Q2;PPP2R5E;UBR5;NSD2;CAMTA1;RNF111;MDN1;RBM6;CDK17;RNGTT;DTNB;SFMBT1;DENND4C;TCF12;GBF1;MRTFA;ASH1L;PIAS2;PTK2;ETV5;RABEP1;NR6A1;BIRC6;TRIP12;BRWD1;ATF6;DGKH	GO_Cellular_Component_2023	Module 6	5175	45
Nucleus (GO:0005634)	5.84373e-05	0.00239593	2.31662	22.5814	KDM5B;SETD5;GSK3B;NFAT5;GGNBP2;PSMD14;NAB1;FAF1;USP34;OTUD7A;FMN2;NR3C1;DCAF6;MTDH;ECPAS;ATAD2B;NIPBL;UBE2Q2;PPP2R5E;UBR5;NSD2;CAMTA1;RNF111;MDN1;RBM6;CDK17;RNGTT;DTNB;SFMBT1;TCF12;MRTFA;ASH1L;PIAS2;PTK2;ETV5;NR6A1;BIRC6;TRIP12;BRWD1;ATF6	GO_Cellular_Component_2023	Module 6	4487	40
Autophagosome Membrane (GO:0000421)	0.000706716	0.0193169	19.2023	139.311	VMP1;UVRAG;WDFY3	GO_Cellular_Component_2023	Module 6	35	3
NF-kappaB Binding (GO:0051059)	0.000290049	0.0264062	26.7284	217.715	GSK3B;FAF1;MTDH	GO_Molecular_Function_2023	Module 6	26	3
Actin Binding (GO:0003779)	0.000316241	0.0264062	7.11251	57.3198	SPTBN4;MRTFA;ABL2;FMN2;SSH2;PTK2	GO_Molecular_Function_2023	Module 6	183	6
Non-Membrane Spanning Protein Tyrosine Kinase Activity (GO:0004715)	0.000768177	0.0427619	18.6195	133.53	PEAK1;ABL2;PTK2	GO_Molecular_Function_2023	Module 6	36	3
Estrogen Response Element Binding (GO:0034056)	0.00108504	0.0453004	50.7449	346.392	NR6A1;NR3C1	GO_Molecular_Function_2023	Module 6	10	2
Synaptic Transmission, GABAergic (GO:0051932)	5.66671e-07	0.000307702	82.875	1192.03	GABRB2;GABRA3;GABRG2;GABRG1	GO_Biological_Process_2023	Module 7	14	4
Synapse Assembly (GO:0007416)	1.47878e-06	0.000401488	19.4779	261.477	GABRB2;DSCAM;NRCAM;SRGAP3;GABRG2;SHANK2	GO_Biological_Process_2023	Module 7	71	6
Gamma-Aminobutyric Acid Signaling Pathway (GO:0007214)	2.68032e-06	0.000485138	51.7812	664.331	GABRB2;GABRA3;GABRG2;GABRG1	GO_Biological_Process_2023	Module 7	20	4
Chloride Transmembrane Transport (GO:1902476)	4.07893e-06	0.000553715	24.3048	301.614	GABRB2;GABRA3;ANO5;GABRG2;GABRG1	GO_Biological_Process_2023	Module 7	48	5
Monoatomic Anion Transmembrane Transport (GO:0098656)	7.35694e-06	0.000798964	21.3222	252.026	GABRB2;GABRA3;ANO5;GABRG2;GABRG1	GO_Biological_Process_2023	Module 7	54	5
Inorganic Anion Transmembrane Transport (GO:0098661)	1.578e-05	0.00142809	18.0054	199.082	GABRB2;GABRA3;ANO5;GABRG2;GABRG1	GO_Biological_Process_2023	Module 7	63	5
Inhibitory Synapse Assembly (GO:1904862)	3.34477e-05	0.00252888	61.5155	633.949	GABRB2;SRGAP3;GABRG2	GO_Biological_Process_2023	Module 7	13	3
Neuron Projection Guidance (GO:0097485)	3.72579e-05	0.00252888	10.7007	109.122	EPHA5;ROBO2;RPS6KA5;DSCAM;FEZ1;NRCAM	GO_Biological_Process_2023	Module 7	124	6
Chloride Transport (GO:0006821)	4.19722e-05	0.00253232	14.4942	146.079	GABRB2;GABRA3;ANO5;GABRG2;GABRG1	GO_Biological_Process_2023	Module 7	77	5
Nervous System Development (GO:0007399)	6.21836e-05	0.00337657	5.1161	49.5516	ROBO2;TENM1;DSCAM;FEZ1;ADAM23;NRCAM;BRINP3;FGF12;SHANK2;ROBO1	GO_Biological_Process_2023	Module 7	433	10
Chemical Synaptic Transmission (GO:0007268)	6.84409e-05	0.00337849	6.44299	61.7853	GRIA1;GABRB2;CACNB4;DLG2;GABRA3;AMPH;GABRG2;GABRG1	GO_Biological_Process_2023	Module 7	273	8
Axon Guidance (GO:0007411)	0.000103584	0.00468716	8.81878	80.9134	EPHA5;ROBO2;RPS6KA5;DSCAM;FEZ1;NRCAM	GO_Biological_Process_2023	Module 7	149	6
Cell Junction Assembly (GO:0034329)	0.000114653	0.00478896	11.5848	105.116	CDH4;DSCAM;CDH10;NRCAM;SHANK2	GO_Biological_Process_2023	Module 7	95	5
Cell-Cell Adhesion Via Plasma-Membrane Adhesion Molecules (GO:0098742)	0.000226615	0.00837832	7.58805	63.6809	ROBO2;TENM1;CDH4;DSCAM;CDH10;ROBO1	GO_Biological_Process_2023	Module 7	172	6
Homophilic Cell Adhesion Via Plasma Membrane Adhesion Molecules (GO:0007156)	0.000231445	0.00837832	14.7649	123.599	ROBO2;CDH4;DSCAM;ROBO1	GO_Biological_Process_2023	Module 7	60	4
Axonogenesis (GO:0007409)	0.000365202	0.0109444	6.91536	54.7355	EPHA5;ROBO2;RPS6KA5;DSCAM;FEZ1;NRCAM	GO_Biological_Process_2023	Module 7	188	6
Long-Term Synaptic Depression (GO:0060292)	0.000366432	0.0109444	101.51	803.118	SLC24A2;SHANK2	GO_Biological_Process_2023	Module 7	6	2
Cellular Response To Histamine (GO:0071420)	0.000366432	0.0109444	101.51	803.118	GABRB2;GABRG2	GO_Biological_Process_2023	Module 7	6	2
Modulation Of Chemical Synaptic Transmission (GO:0050804)	0.000382953	0.0109444	8.82337	69.4187	GRIA1;RIMS1;MCTP1;CLSTN2;CAMK2A	GO_Biological_Process_2023	Module 7	123	5
Negative Regulation Of Cell Motility (GO:2000146)	0.000547688	0.0148697	8.12993	61.0542	MCTP1;DPYSL3;SPOCK3;SRGAP3;ROBO1	GO_Biological_Process_2023	Module 7	133	5
Positive Regulation Of Synaptic Transmission (GO:0050806)	0.000601946	0.0154671	11.3168	83.9178	SLC24A2;RIMS1;CLSTN2;SHANK2	GO_Biological_Process_2023	Module 7	77	4
Potassium Ion Transmembrane Transport (GO:0071805)	0.000626659	0.0154671	7.88198	58.1304	SLC24A2;KCNT2;KCNH7;KCNN2;KCNN3	GO_Biological_Process_2023	Module 7	137	5
Regulation Of Postsynaptic Membrane Potential (GO:0060078)	0.000706716	0.0166846	19.2023	139.311	GABRA3;GABRG2;GABRG1	GO_Biological_Process_2023	Module 7	35	3
Response To Histamine (GO:0034776)	0.000870867	0.0195711	57.9971	408.649	GABRB2;GABRG2	GO_Biological_Process_2023	Module 7	9	2
Regulation Of Neurotransmitter Secretion (GO:0046928)	0.000901066	0.0195711	17.5538	123.086	RIMS1;MCTP1;CAMK2A	GO_Biological_Process_2023	Module 7	38	3
Actin Crosslink Formation (GO:0051764)	0.00132184	0.0276061	45.1043	298.984	DPYSL3;GAS2	GO_Biological_Process_2023	Module 7	11	2
Aorta Development (GO:0035904)	0.00216577	0.0435559	33.8231	207.504	ROBO2;ROBO1	GO_Biological_Process_2023	Module 7	14	2
Negative Regulation Of Synaptic Transmission (GO:0050805)	0.00249083	0.0483044	31.2198	187.167	SLC24A2;SHANK2	GO_Biological_Process_2023	Module 7	15	2
Neuron Projection (GO:0043005)	3.39971e-11	2.95775e-09	8.44183	203.488	EPHA5;GRIA1;GABRB2;TENM1;DSCAM;CAMK2A;GABRA3;ANK2;GABRG2;GABRG1;ROBO1;RPH3A;DLG2;NSG2;FEZ1;NRCAM;KCNN3;BRINP3;SHANK2	GO_Cellular_Component_2023	Module 7	557	19
GABA-A Receptor Complex (GO:1902711)	1.70588e-06	7.42058e-05	59.1845	786.055	GABRB2;GABRA3;GABRG2;GABRG1	GO_Cellular_Component_2023	Module 7	18	4
Asymmetric Synapse (GO:0032279)	4.69811e-06	0.000136245	11.8124	144.919	GRIA1;RNF112;DLG2;IQSEC3;SRGAP3;ADD3;SHANK2	GO_Cellular_Component_2023	Module 7	133	7
Postsynaptic Density (GO:0014069)	1.08258e-05	0.000191133	10.3265	118.068	GRIA1;RNF112;DLG2;IQSEC3;SRGAP3;ADD3;SHANK2	GO_Cellular_Component_2023	Module 7	151	7
Dendrite Membrane (GO:0032590)	1.09846e-05	0.000191133	34.5069	394.035	GRIA1;GABRA3;GABRG2;GABRG1	GO_Cellular_Component_2023	Module 7	28	4
Dendrite (GO:0030425)	6.33495e-05	0.000918567	6.51776	63.0061	EPHA5;GRIA1;DSCAM;NSG2;GABRA3;BRINP3;GABRG2;GABRG1	GO_Cellular_Component_2023	Module 7	270	8
Adherens Junction (GO:0005912)	0.000943058	0.0117209	7.1706	49.9531	CDH4;DLG2;CDH10;CCDC85A;FRMD4A	GO_Cellular_Component_2023	Module 7	150	5
Cell-Cell Junction (GO:0005911)	0.00391188	0.0425417	4.27137	23.6793	CDH4;DLG2;CDH10;CCDC85A;EPB41L3;FRMD4A	GO_Cellular_Component_2023	Module 7	299	6
GABA-gated Chloride Ion Channel Activity (GO:0022851)	2.82382e-07	3.95335e-05	103.604	1562.35	GABRB2;GABRA3;GABRG2;GABRG1	GO_Molecular_Function_2023	Module 7	12	4
Chloride Channel Activity (GO:0005254)	7.9626e-07	4.77647e-05	21.8364	306.656	GABRB2;KCNT2;GABRA3;ANO5;GABRG2;GABRG1	GO_Molecular_Function_2023	Module 7	64	6
Transmitter-Gated Monoatomic Ion Channel Activity (GO:0022824)	1.61784e-06	4.77647e-05	29.8722	398.328	GRIA1;GABRB2;GABRA3;GABRG2;GABRG1	GO_Molecular_Function_2023	Module 7	40	5
GABA-A Receptor Activity (GO:0004890)	1.70588e-06	4.77647e-05	59.1845	786.055	GABRB2;GABRA3;GABRG2;GABRG1	GO_Molecular_Function_2023	Module 7	18	4
Ligand-Gated Monoatomic Anion Channel Activity (GO:0099095)	1.70588e-06	4.77647e-05	59.1845	786.055	GABRB2;GABRA3;GABRG2;GABRG1	GO_Molecular_Function_2023	Module 7	18	4
GABA Receptor Activity (GO:0016917)	3.2983e-06	7.69604e-05	48.7328	615.111	GABRB2;GABRA3;GABRG2;GABRG1	GO_Molecular_Function_2023	Module 7	21	4
Benzodiazepine Receptor Activity (GO:0008503)	9.96772e-06	0.000199354	102.546	1180.94	GABRA3;GABRG2;GABRG1	GO_Molecular_Function_2023	Module 7	9	3
Extracellular Ligand-Gated Monoatomic Ion Channel Activity (GO:0005230)	1.41879e-05	0.000248288	87.8925	981.154	GABRA3;GABRG2;GABRG1	GO_Molecular_Function_2023	Module 7	10	3
Inhibitory Extracellular Ligand-Gated Monoatomic Ion Channel Activity (GO:0005237)	3.34477e-05	0.000520297	61.5155	633.949	GABRA3;GABRG2;GABRG1	GO_Molecular_Function_2023	Module 7	13	3
Inward Rectifier Potassium Channel Activity (GO:0005242)	0.000290049	0.00406069	26.7284	217.715	KCNH7;KCNN2;KCNN3	GO_Molecular_Function_2023	Module 7	26	3
Voltage-Gated Potassium Channel Activity (GO:0005249)	0.000695498	0.0088518	10.8684	79.023	KCNT2;KCNH7;KCNN2;KCNN3	GO_Molecular_Function_2023	Module 7	80	4
Calcium-Activated Potassium Channel Activity (GO:0015269)	0.00132184	0.0154215	45.1043	298.984	KCNN2;KCNN3	GO_Molecular_Function_2023	Module 7	11	2
Calcium-Dependent Phospholipid Binding (GO:0005544)	0.00167652	0.0180548	13.9569	89.199	RPH3A;CPNE8;MCTP1	GO_Molecular_Function_2023	Module 7	47	3
Monoatomic Anion Channel Activity (GO:0005253)	0.0023702	0.023702	12.2784	74.2199	GABRB2;ANO5;GABRG2	GO_Molecular_Function_2023	Module 7	53	3
Chloride Transmembrane Transporter Activity (GO:0015108)	0.00263534	0.0245965	11.8049	70.1064	GABRB2;ANO5;GABRG2	GO_Molecular_Function_2023	Module 7	55	3
Glutamate Receptor Binding (GO:0035254)	0.00359424	0.0314496	25.3622	142.749	CAMK2A;SHANK2	GO_Molecular_Function_2023	Module 7	18	2
High Voltage-Gated Calcium Channel Activity (GO:0008331)	0.00584762	0.0455458	19.3188	99.3316	CACNB4;SCN1A	GO_Molecular_Function_2023	Module 7	23	2
Phosphatidylinositol-4,5-Bisphosphate Binding (GO:0005546)	0.00585588	0.0455458	8.76141	45.0364	RPH3A;FRMPD4;PLCB1	GO_Molecular_Function_2023	Module 7	73	3
Ligand-Gated Monoatomic Cation Channel Activity (GO:0099094)	0.00631214	0.0465105	8.51718	43.1419	KCNH7;KCNN2;KCNN3	GO_Molecular_Function_2023	Module 7	75	3
RNA Processing (GO:0006396)	1.60712e-13	8.48561e-11	20.4377	602.078	RBM39;SRSF1;LSM5;SRRM1;PABPN1;HNRNPA2B1;DHX15;SRSF2;LUC7L3;PPIG;HNRNPH3;SRSF5;SRSF7;SRSF9	GO_Biological_Process_2023	Module 8	183	14
mRNA Splicing, Via Spliceosome (GO:0000398)	1.13762e-12	3.00332e-10	17.508	481.506	YTHDC1;SRSF1;LSM5;SRRM1;PNN;HNRNPA2B1;DHX15;SRSF2;RSRP1;SRSF3;HNRNPH3;SRSF5;SRSF7;SRSF9	GO_Biological_Process_2023	Module 8	211	14
RNA Splicing, Via Transesterification Reactions With Bulged Adenosine As Nucleophile (GO:0000377)	2.62311e-12	4.61667e-10	18.97	505.866	YTHDC1;SRSF1;LSM5;SRRM1;PNN;HNRNPA2B1;DHX15;SRSF2;SRSF3;HNRNPH3;SRSF5;SRSF7;SRSF9	GO_Biological_Process_2023	Module 8	180	13
mRNA Processing (GO:0006397)	2.34948e-11	3.10132e-09	15.734	385.077	YTHDC1;SRSF1;LSM5;SRRM1;PNN;HNRNPA2B1;DHX15;SRSF2;SRSF3;HNRNPH3;SRSF5;SRSF7;SRSF9	GO_Biological_Process_2023	Module 8	214	13
Regulation Of RNA Splicing (GO:0043484)	1.21064e-09	1.27843e-07	22.5575	463.153	CLK1;RBM39;ENY2;YTHDC1;SRSF1;SRSF3;CCNL2;HNRNPH3;SRRM1	GO_Biological_Process_2023	Module 8	102	9
mRNA Splice Site Recognition (GO:0006376)	3.99128e-09	3.51233e-07	58.9417	1139.88	YTHDC1;SRSF1;LUC7L3;SRSF5;LUC7L2;SRSF9	GO_Biological_Process_2023	Module 8	29	6
mRNA Metabolic Process (GO:0016071)	6.28983e-09	4.74433e-07	23.9553	452.38	SRSF1;HNRNPA2B1;DHX15;SRSF2;SRSF5;LSM5;SRSF7;SRSF9	GO_Biological_Process_2023	Module 8	85	8
Spliceosomal Complex Assembly (GO:0000245)	1.60856e-08	1.06165e-06	29.0401	521.135	YTHDC1;SRSF1;RSRP1;LUC7L3;SRSF5;LUC7L2;SRSF9	GO_Biological_Process_2023	Module 8	62	7
RNA Splicing (GO:0008380)	3.94521e-07	2.31452e-05	17.5199	258.341	DHX15;SRSF2;LUC7L3;PPIG;HNRNPH3;SRSF7;SRRM1	GO_Biological_Process_2023	Module 8	98	7
mRNA Export From Nucleus (GO:0006406)	4.56075e-07	2.40808e-05	24.168	352.868	ENY2;CHTOP;PABPN1;YTHDC1;HNRNPA2B1;SRSF3	GO_Biological_Process_2023	Module 8	62	6
protein-RNA Complex Assembly (GO:0022618)	5.3576e-07	2.57165e-05	12.9473	186.953	YTHDC1;SRSF1;RSRP1;LUC7L3;SRSF5;RPL6;LUC7L2;SRSF9	GO_Biological_Process_2023	Module 8	150	8
Regulation Of mRNA Splicing, Via Spliceosome (GO:0048024)	5.35437e-06	0.000235592	15.3549	186.371	RBM39;YTHDC1;SRSF3;SRSF7;SRRM1;SRSF9	GO_Biological_Process_2023	Module 8	94	6
mRNA Transport (GO:0051028)	7.75166e-06	0.000314837	21.0441	247.639	CHTOP;YTHDC1;PEG10;HNRNPA2B1;SRSF3	GO_Biological_Process_2023	Module 8	58	5
Regulation Of mRNA Processing (GO:0050684)	2.1426e-05	0.000808067	28.4946	306.343	RBM39;YTHDC1;SRSF3;SRRM1	GO_Biological_Process_2023	Module 8	35	4
Regulation Of RNA Metabolic Process (GO:0051252)	6.96339e-05	0.00245111	12.9475	123.937	CLK1;ENY2;SRSF1;CCNL2;HNRNPH3	GO_Biological_Process_2023	Module 8	91	5
Gene Expression (GO:0010467)	7.74619e-05	0.00255624	6.33656	59.9802	RBM39;CHTOP;PABPN1;YTHDC1;HNRNPA2B1;SRSF3;HNRNPH3;RPL6	GO_Biological_Process_2023	Module 8	296	8
Protein Peptidyl-Prolyl Isomerization (GO:0000413)	0.000145116	0.00450713	34.5061	304.964	PPIG;PPID;NKTR	GO_Biological_Process_2023	Module 8	22	3
RNA Export From Nucleus (GO:0006405)	0.000248776	0.00729743	14.459	119.995	CHTOP;YTHDC1;HNRNPA2B1;SRSF3	GO_Biological_Process_2023	Module 8	65	4
Peptidyl-Proline Modification (GO:0018208)	0.000270974	0.00753024	27.3104	224.314	PPIG;PPID;NKTR	GO_Biological_Process_2023	Module 8	27	3
Primary miRNA Processing (GO:0031053)	0.0013989	0.0369311	43.2522	284.256	HNRNPA2B1;SRSF3	GO_Biological_Process_2023	Module 8	12	2
Negative Regulation Of mRNA Splicing, Via Spliceosome (GO:0048025)	0.00191703	0.0481995	36.0399	225.501	SRSF7;SRSF9	GO_Biological_Process_2023	Module 8	14	2
Intracellular Membrane-Bounded Organelle (GO:0043231)	0.000679234	0.0407454	2.03919	14.875	CCNT2;TFRC;DCUN1D5;YTHDC1;MAGED1;STXBP2;SRSF1;PHB2;RPL6;EMG1;PABPN1;DPH3;DHX15;CCNL2;HMGN3;GPRASP2;RREB1;SRSF11;ILKAP;NKTR;CHTOP;RING1;UBE2B;GAA;LSM5;ATG12;SRRM1;CLK1;IFT20;MED21;HNRNPA2B1;SRSF2;RSRP1;LUC7L3;ZSCAN26;PPIG;HNRNPH3;SRSF7;PPID	GO_Cellular_Component_2023	Module 8	5175	39
Nucleus (GO:0005634)	0.00080684	0.0407454	2.05922	14.6665	CCNT2;DCUN1D5;YTHDC1;MAGED1;STXBP2;SRSF1;PHB2;RPL6;EMG1;PABPN1;DPH3;DHX15;CCNL2;HMGN3;GPRASP2;RREB1;SRSF11;ILKAP;NKTR;CHTOP;RING1;UBE2B;LSM5;SRRM1;CLK1;MED21;HNRNPA2B1;SRSF2;RSRP1;LUC7L3;ZSCAN26;PPIG;HNRNPH3;SRSF7;PPID	GO_Cellular_Component_2023	Module 8	4487	35
U2-type Prespliceosome (GO:0071004)	0.0022052	0.0494563	33.2659	203.485	LUC7L3;LUC7L2	GO_Cellular_Component_2023	Module 8	15	2
Prespliceosome (GO:0071010)	0.0022052	0.0494563	33.2659	203.485	LUC7L3;LUC7L2	GO_Cellular_Component_2023	Module 8	15	2
Spliceosomal snRNP Complex (GO:0097525)	0.00244833	0.0494563	12.1197	72.8676	LUC7L3;LSM5;LUC7L2	GO_Cellular_Component_2023	Module 8	57	3
RNA Binding (GO:0003723)	1.25628e-13	1.23115e-11	6.60577	196.228	TFRC;YTHDC1;SRSF1;ZCCHC9;RPL6;PNN;EMG1;PABPN1;PEG10;DHX15;SRSF11;PNISR;RBM39;MRPS26;CHTOP;PRPF38B;ZRANB2;RSRC2;LSM5;SRRM1;HNRNPA2B1;SRSF2;LUC7L3;SRSF3;PPIG;HNRNPH3;SRSF5;SREK1;SRSF7;LUC7L2;SRSF9	GO_Molecular_Function_2023	Module 8	1411	31
mRNA Binding (GO:0003729)	5.5196e-05	0.0027046	6.66508	65.3486	CHTOP;YTHDC1;PEG10;SRSF1;HNRNPA2B1;LUC7L3;SRSF7;LUC7L2	GO_Molecular_Function_2023	Module 8	282	8
Cyclosporin A Binding (GO:0016018)	0.000166316	0.00543299	32.7791	285.231	PPIG;PPID;NKTR	GO_Molecular_Function_2023	Module 8	23	3
N6-methyladenosine-containing RNA Binding (GO:1990247)	0.000959656	0.0235116	54.0707	375.733	YTHDC1;HNRNPA2B1	GO_Molecular_Function_2023	Module 8	10	2
G Protein-Coupled Purinergic Nucleotide Receptor Activity (GO:0045028)	0.000870867	0.0496394	57.9971	408.649	P2RY12;P2RY14	GO_Molecular_Function_2023	Module 9	9	2
Asymmetric Synapse (GO:0032279)	0.000547688	0.0346515	8.12993	61.0542	GAP43;RPS27;ADGRA1;HOMER1;CPEB4	GO_Cellular_Component_2023	Module 10	133	5
Nucleus (GO:0005634)	0.000667894	0.0346515	2.03906	14.9083	BTG3;MIDN;BTG2;BTG1;CREM;DUSP16;ZC3H12C;NFIL3;TRA2A;HIVEP1;ARIH2;PIP5K1A;HIVEP2;IP6K1;JUNB;KPNA1;TLE4;JUN;ZFHX2;PEG3;PRMT2;IFRD1;STAT3;SMARCA5;FOS;AZIN1;FOSL2;MAPK10;NR4A1;PER1;CLIP1;RPS27;NR4A3;SIK1;SIK2;CPEB4;TAF1	GO_Cellular_Component_2023	Module 10	4487	37
Postsynaptic Density (GO:0014069)	0.000971537	0.0346515	7.12112	49.3966	GAP43;RPS27;ADGRA1;HOMER1;CPEB4	GO_Cellular_Component_2023	Module 10	151	5
Purine Ribonucleoside Triphosphate Binding (GO:0035639)	0.00013559	0.0205869	4.63376	41.2677	RAP1B;MFHAS1;RRAD;SMARCA5;RRAS2;SIK1;SIK2;RAB6A;GEM;MARK1	GO_Molecular_Function_2023	Module 10	476	10
GTP Binding (GO:0005525)	0.000520545	0.0205869	6.45008	48.7667	RAP1B;MFHAS1;RRAD;RRAS2;RAB6A;GEM	GO_Molecular_Function_2023	Module 10	201	6
cAMP Response Element Binding Protein Binding (GO:0008140)	0.000679555	0.0205869	67.6667	493.566	CREM;SIK1	GO_Molecular_Function_2023	Module 10	8	2
Nuclear Glucocorticoid Receptor Binding (GO:0035259)	0.000679555	0.0205869	67.6667	493.566	NR4A1;NR4A3	GO_Molecular_Function_2023	Module 10	8	2
cAMP Response Element Binding (GO:0035497)	0.000870867	0.0205869	57.9971	408.649	JUN;NR4A3	GO_Molecular_Function_2023	Module 10	9	2
Guanyl Ribonucleotide Binding (GO:0032561)	0.000959818	0.0205869	5.70986	39.6765	RAP1B;MFHAS1;RRAD;RRAS2;RAB6A;GEM	GO_Molecular_Function_2023	Module 10	226	6
DNA Binding (GO:0003677)	0.00104527	0.0205869	3.1174	21.3962	NR4A1;PER1;JUN;RNF11;RPS27;NR4A3;STAT3;CREM;SMARCA5;HIVEP2;JUNB;TAF1	GO_Molecular_Function_2023	Module 10	846	12
RNA Polymerase II Transcription Regulatory Region Sequence-Specific DNA Binding (GO:0000977)	0.00109742	0.0205869	2.72581	18.5759	JUN;ZFHX2;STAT3;CREM;FOS;FOSL2;NPAS4;NR4A1;PER1;NR4A3;NFIL3;HIVEP1;HIVEP2;JUNB;TAF1	GO_Molecular_Function_2023	Module 10	1225	15
Cis-Regulatory Region Sequence-Specific DNA Binding (GO:0000987)	0.00110947	0.0205869	2.82571	19.2258	JUN;ZFHX2;STAT3;CREM;FOS;FOSL2;NPAS4;NR4A1;PER1;NR4A3;NFIL3;HIVEP1;HIVEP2;JUNB	GO_Molecular_Function_2023	Module 10	1098	14
RNA Polymerase II Cis-Regulatory Region Sequence-Specific DNA Binding (GO:0000978)	0.00136271	0.0227572	2.76098	18.2177	JUN;ZFHX2;STAT3;CREM;FOS;FOSL2;NPAS4;NR4A1;PER1;NR4A3;NFIL3;HIVEP1;HIVEP2;JUNB	GO_Molecular_Function_2023	Module 10	1122	14
DNA-binding Transcription Activator Activity, RNA Polymerase II-specific (GO:0001228)	0.00182418	0.0276944	4.31725	27.2273	NPAS4;NR4A1;JUN;NR4A3;STAT3;FOS;FOSL2	GO_Molecular_Function_2023	Module 10	348	7
Transcription Cis-Regulatory Region Binding (GO:0000976)	0.00260382	0.0341875	3.62642	21.58	NPAS4;PER1;JUN;NFIL3;STAT3;CREM;FOS;FOSL2	GO_Molecular_Function_2023	Module 10	474	8
Nuclear Receptor Binding (GO:0016922)	0.0026613	0.0341875	7.4283	44.042	NR4A1;NR4A3;PRMT2;TAF1	GO_Molecular_Function_2023	Module 10	115	4
DNA-binding Transcription Factor Binding (GO:0140297)	0.00293688	0.0350328	4.53839	26.4607	JUN;STAT3;CREM;SIK1;FOS;TAF1	GO_Molecular_Function_2023	Module 10	282	6
R-SMAD Binding (GO:0070412)	0.00400405	0.0445784	23.8691	131.768	JUN;FOS	GO_Molecular_Function_2023	Module 10	19	2
Tau-Protein Kinase Activity (GO:0050321)	0.0044345	0.0452732	22.542	122.14	ROCK2;MARK1	GO_Molecular_Function_2023	Module 10	20	2
GDP Binding (GO:0019003)	0.00460865	0.0452732	9.5857	51.5693	RAP1B;RRAS2;GEM	GO_Molecular_Function_2023	Module 10	67	3

## Sheet: Supp Table 3
CatNo	Species	Target	Gene Name
P05SM	Mm	ENSMUSG00000056158	Car10
P0HR7	Mm	ENSMUSG00000092094	Zfp804b
P0P1D	Mm	ENSMUSG00000074505	Fat3
P0TMV	Mm	ENSMUSG00000052920	Prkg1
P0W49	Mm	ENSMUSG00000004637	Wwox
P1540	Mm	ENSMUSG00000049252	Lrp1b
P15SN	Mm	ENSMUSG00000021991	Cacna2d3
P1D2R	Mm	ENSMUSG00000022112	Gpc5
P1HAW	Mm	ENSMUST00000008734	Htr3b
P25SP	Mm	ENSMUSG00000028525	Pde4b
P2QFV	Mm	ENSMUSG00000064115	Cadm2
P2R1D	Mm	ENSMUSG00000052387	Trpm3
P35SQ	Mm	ENSMUST00000075994	Pdzrn3
P3HAY	Mm	ENSMUSG00000020524	Gria1
P44CC	Mm	ENSMUSG00000004698	Hdac9
P4543	Mm	ENSMUSG00000019888	Mgat4c
P45SR	Mm	ENSMUSG00000051177	Plcb1
P4PFY	Mm	ENSMUSG00000046178	Nxph1
P4Z7E	Mm	ENSMUSG00000041014	Nrg3
P51SX	Mm	ENSMUST00000095852	Grid2
P55SS	Mm	ENSMUSG00000039488	Cntn5
P5DRH	Mm	ENSMUSG00000058571	Gpc6
P64CE	Mm	ENSMUSG00000020354	Sgcd
P65ST	Mm	ENSMUSG00000036890	Gtdc1
P6D2X	Mm	ENSMUSG00000063458	Lrmda
P6QFZ	Mm	ENSMUSG00000056899	Immp2l
P6R7Q	Mm	ENSMUSG00000029108	Pcdh7
P75SV	Mm	ENSMUST00000203414	Naaladl2
P7D2Y	Mm	ENSMUSG00000026748	Plxdc2
P80S0	Mm	ENSMUSG00000024518	Rax
P85SW	Mm	ENSMUSG00000063063	Ctnna2
P90S1	Mm	ENSMUSG00000023868	Pde10a
P9F3Z	Mm	ENSMUSG00000034755	Pcdh11x
PAJ3X	Mm	ENSMUSG00000031425	Plp1
PCH83	Mm	ENSMUSG00000056755	Grm7
PCN1S	Mm	ENSMUSG00000024411	Aqp4
PDCRS	Mm	ENSMUSG00000112117	Rmst
PDFA8	Mm	ENSMUST00000070256	Kcnq3
PDXGL	Mm	ENSMUSG00000052551	Adarb2
PDZ2H	Mm	ENSMUSG00000078591	Hs3st4
PF1CS	Mm	ENSMUSG00000020660	Pomc
PFEAC	Mm	ENSMUSG00000005705	AgRP
PG0S7	Mm	ENSMUSG00000028399	Ptprd
PG5CP	Mm	ENSMUSG00000035131	Brinp3
PGERT	Mm	ENSMUSG00000071679	Rtl4
PGQF7	Mm	ENSMUST00000082373	Luzp2
PH0S8	Mm	ENSMUSG00000041540	Sox5
PH44H	Mm	ENSMUSG00000058897	Col25a1
PHCRX	Mm	ENSMUST00000039990	P3h2
PHERV	Mm	ENSMUSG00000031137	Fgf13
PHG45	Mm	ENSMUSG00000029231	Pdgfra
PHPF9	Mm	ENSMUST00000118896	Sgcz
PHX7W	Mm	ENSMUSG00000062991	Nrg1
PJ1R7	Mm	ENSMUSG00000019889	Ptprk
PJQF9	Mm	ENSMUSG00000050965	Prkca
PK03P	Mm	ENSMUSG00000026686	Lmx1a
PKD28	Mm	ENSMUSG00000029088	Kcnip4
PKERX	Mm	ENSMUSG00000063600	Egfem1
PKPFC	Mm	ENSMUSG00000045083	Lingo2
PKWC2	Mm	ENSMUSG00000027985	Lef1
PM08W	Mm	ENSMUST00000082104	Csmd1
PM0SC	Mm	ENSMUST00000080333	Cfap299
PMGRW	Mm	ENSMUST00000116639	Prr16
PMNGF	Mm	ENSMUSG00000055421	Pcdh9
PMXK9	Mm	ENSMUSG00000059974	Ntm
PN0SD	Mm	ENSMUSG00000031355	Arhgap6
PN54M	Mm	ENSMUSG00000021219	Rgs6
PNH48	Mm	ENSMUSG00000037940	Inpp4b
PNR63	Mm	ENSMUSG00000021835	Bmp4
PPKQT	Mm	ENSMUST00000042986	Plcl1
PS0SH	Mm	ENSMUSG00000022419	Deptor
PS4SD	Mm	ENSMUSG00000008658	Rbfox1
PSP7A	Mm	ENSMUSG00000022762	Ncam2
PSV42	Mm	ENSMUSG00000022307	Oxr1
PT4SE	Mm	ENSMUSG00000060534	Dcc
PTPFK	Mm	ENSMUSG00000068205	Macrod2
PTTAA	Mm	ENSMUSG00000059203	Il1rapl2
PV4SF	Mm	ENSMUSG00000069670	Nkain2
PV54T	Mm	ENSMUSG00000043531	Sorcs1
PVN7E	Mm	ENSMUSG00000022636	Alcam
PVPFM	Mm	ENSMUSG00000049336	Tenm2
PW0SM	Mm	ENSMUSG00000096914	Galntl6
PW4SG	Mm	ENSMUSG00000038872	Zfhx3
PWCR7	Mm	ENSMUSG00000052572	Dlg2
PWF9Q	Mm	ENSMUST00000039987	Tox
PWGML	Mm	ENSMUSG00000032036	Kirrel3
PX4SH	Mm	ENSMUSG00000062209	Erbb4
PXDR7	Mm	ENSMUSG00000027737	Slc7a11
PXER6	Mm	ENSMUSG00000064293	Cntn4
PXGAR	Mm	ENSMUSG00000055026	Gabrg3
PXZC9	Mm	ENSMUSG00000031558	Slit2
PY0SP	Mm	ENSMUSG00000060579	Fhit
PY4SJ	Mm	ENSMUSG00000053141	Ptprt
PYER7	Mm	ENSMUSG00000024211	Grm8
PYGR5	Mm	ENSMUSG00000005089	Slc1a2
PZ4SK	Mm	ENSMUSG00000031561	Tenm3
PZNGT	Mm	ENSMUSG00000051401	Kctd16
PZQ2A	Mm	ENSMUSG00000079157	Fam155a
PZQ7G	Mm	ENSMUST00000023600	Robo1
PZW47	Mm	ENSMUSG00000066392	Nrxn3

## Sheet: Supp Table 4
gene_name	module	kME
Erbb4	Module 1	0.68445692262059
Kcnj3	Module 1	0.641900123724579
Pcdh9	Module 1	0.626176943561447
Ptprd	Module 1	0.621808117796647
Lrrc4c	Module 1	0.592945047315582
Gpc5	Module 1	0.592700056373747
Inpp4b	Module 1	0.574698132014869
Grm7	Module 1	0.563526837554323
Cntnap5c	Module 1	0.561682954844746
Dpp10	Module 1	0.558834598771465
Kcnd2	Module 1	0.555915099068095
Kcnip4	Module 1	0.544890088769715
Nrxn1	Module 1	0.530460992369904
Kcnq3	Module 1	0.522504073382222
Sema6d	Module 1	0.5217354674532
Gm20713	Module 1	0.521131504280341
Kcnq5	Module 1	0.510367386469509
Tenm4	Module 1	0.508058122155718
Adgrb3	Module 1	0.498722655925031
Ptprg	Module 1	0.495218621290801
Pcdh15	Module 1	0.494599843094291
9530026P05Rik	Module 1	0.481689559642721
Lingo2	Module 1	0.461578253550152
Tafa1	Module 1	0.459724087647635
Zmat4	Module 1	0.458852275093563
Dock1	Module 1	0.45430236320288
Pld5	Module 1	0.452509309371944
Cntnap2	Module 1	0.443879097804818
Luzp2	Module 1	0.438907770660584
C130073E24Rik	Module 1	0.433150652307032
Enox1	Module 1	0.429098625694646
Plxna4	Module 1	0.427101167872156
Flrt2	Module 1	0.425878458175617
Cacna2d3	Module 1	0.424698045199273
Adgrl2	Module 1	0.416954917016958
Negr1	Module 1	0.414950432329452
Prune2	Module 1	0.414223236809594
Xylt1	Module 1	0.412213755241023
Ctnna2	Module 1	0.411472613466063
Lsamp	Module 1	0.402883888286981
Gria4	Module 1	0.401317247901407
Brinp1	Module 1	0.400015076554245
Tenm2	Module 1	0.400010639580209
Galnt13	Module 1	0.39951519449535
Grm8	Module 1	0.391558360673842
Tmem132c	Module 1	0.38324003087472
Gm42303	Module 1	0.380394468404306
Gm15398	Module 1	0.379429714059632
Zfp385b	Module 1	0.378757134715735
Ptprt	Module 1	0.377768767180167
Pdlim5	Module 1	0.376630102913292
Nrg3	Module 1	0.373434015968103
Cdh18	Module 1	0.369423787614112
Zfhx4	Module 1	0.368363466415463
Rbfox1	Module 1	0.368125930250623
Klhl1	Module 1	0.363676726482468
Slc4a10	Module 1	0.363366414375469
Grik1	Module 1	0.362866454606862
Ldb2	Module 1	0.353360363526018
Kcnb2	Module 1	0.350732998731733
4930555F03Rik	Module 1	0.343990791185729
Nyap2	Module 1	0.337190169915257
Adra1a	Module 1	0.334940382322627
Chrm2	Module 1	0.333920263451006
Scn9a	Module 1	0.331952074251429
C530008M17Rik	Module 1	0.331826118944296
Ctnnd2	Module 1	0.330494003784504
4930445B16Rik	Module 1	0.330400424803054
Setbp1	Module 1	0.329807223400152
Adam12	Module 1	0.329282046732894
Sema6a	Module 1	0.326827383847609
Gm28153	Module 1	0.325120309768065
Nkain3	Module 1	0.323742229396334
Astn2	Module 1	0.322151281320777
Crispld1	Module 1	0.321850629883627
Prlr	Module 1	0.319106415568205
Prkce	Module 1	0.318032091998885
Prkg1	Module 1	0.314144800471698
Oprm1	Module 1	0.314025576360337
Rbfox3	Module 1	0.313522886001408
Nol4	Module 1	0.311429325474853
Tmem132cos	Module 1	0.310749768762386
Snca	Module 1	0.310266911697981
Osbpl3	Module 1	0.310020045568487
Xkr4	Module 1	0.307146879533774
Prkar2b	Module 1	0.306978448105791
Nos1ap	Module 1	0.305692069707916
Lin7a	Module 1	0.301969537350132
Rgs7	Module 1	0.300218881123541
Tmem108	Module 1	0.298395830358433
Cdk14	Module 1	0.29826907758156
Gm27153	Module 1	0.297775366233705
Csgalnact1	Module 1	0.297497625405496
Sgcz	Module 1	0.291244012224748
Crb1	Module 1	0.290634358287116
Tnr	Module 1	0.28787055890228
Mdga2	Module 1	0.28649120157549
Upp2	Module 1	0.286221304773721
Acvr1c	Module 1	0.283001548297217
Kcnk2	Module 1	0.282854029548247
Gm45321	Module 1	0.282249997476632
Sdk2	Module 1	0.280543900574577
Klhl29	Module 1	0.279796517123772
Gm26936	Module 1	0.277144270114146
Tenm3	Module 1	0.276285428797482
Rit2	Module 1	0.274894551135794
Gm16070	Module 1	0.273336645914997
Gm2516	Module 1	0.272674567958037
Rora	Module 1	0.270071270878689
Glra3	Module 1	0.269138479215963
Shisa9	Module 1	0.269095532791718
Rasgef1b	Module 1	0.261293636214279
Ntrk3	Module 1	0.26111622241978
Nectin3	Module 1	0.260963750020272
Gpm6b	Module 1	0.259542005160984
Filip1	Module 1	0.258954846364521
4930505G20Rik	Module 1	0.258597399213271
Insyn2a	Module 1	0.256686906021321
Pitpnc1	Module 1	0.256682677853948
Cadps	Module 1	0.251404748242874
Dok6	Module 1	0.251192930837306
Cdk5rap2	Module 1	0.247944928565711
Fam135b	Module 1	0.247768120226081
Dpp6	Module 1	0.246581671217838
Pid1	Module 1	0.246280433108584
2700069I18Rik	Module 1	0.246276368910037
Mpped2	Module 1	0.24603827424991
Sorcs3	Module 1	0.244075229756635
Arhgap24	Module 1	0.243614225905713
Cacna1d	Module 1	0.242520798969423
Pvt1	Module 1	0.242431390480951
Brinp2	Module 1	0.241584660137965
Tcerg1l	Module 1	0.241343641800057
Gm4258	Module 1	0.239227501256232
Stk32b	Module 1	0.238871130170612
Gpm6a	Module 1	0.238047473377083
Trpc4	Module 1	0.237872386522936
Spock1	Module 1	0.237709137028087
Gm45323	Module 1	0.237609620849293
Gpc6	Module 1	0.235971078030065
Dgkk	Module 1	0.235297405398927
Tead1	Module 1	0.23471701826944
Susd4	Module 1	0.234448198394499
Pde4d	Module 1	0.234291610991305
Gm49003	Module 1	0.232133904671779
Gm15414	Module 1	0.231108381028984
Gm13629	Module 1	0.230254864980494
Dlc1	Module 1	0.229838480564894
Cttnbp2	Module 1	0.228878544307742
Kcnh5	Module 1	0.22799345321376
Fgf14	Module 1	0.227870919468346
Adamts9	Module 1	0.227798722405606
Ppp3ca	Module 1	0.22774088863416
Ryr2	Module 1	0.227710433768124
Nr3c2	Module 1	0.227641582571092
Tmem163	Module 1	0.227453151431642
Dlgap1	Module 1	0.226886159485632
Fgf13	Module 1	0.225615282747312
Dock2	Module 1	0.225584754523867
Gm12027	Module 1	0.225506140713676
Nrp1	Module 1	0.225178665217849
Gabbr2	Module 1	0.223068073513088
Tcf4	Module 1	0.220146154109599
Gm19744	Module 1	0.218355377419151
Gm13944	Module 1	0.218099341624145
Fat4	Module 1	0.216563367266125
Asxl3	Module 1	0.215004420918724
9530036O11Rik	Module 1	0.214920589729654
Zfhx3	Module 1	0.214263385464371
Frmd5	Module 1	0.211797610998244
Rgs7bp	Module 1	0.210882483460657
Kcnj5	Module 1	0.209961110250183
Htr1f	Module 1	0.209884607678853
Il1rap	Module 1	0.209019497787872
Arhgap36	Module 1	0.208002181643366
Gm20700	Module 1	0.20768583502732
Rapgef5	Module 1	0.207124650014444
Glra2	Module 1	0.202848581676127
Col19a1	Module 1	0.200999469330985
Samd12	Module 1	0.200649970936203
Slc35f4	Module 1	0.200401379015756
Vwa5a	Module 1	0.199246138174924
Epha6	Module 1	0.19822211849147
Mamld1	Module 1	0.195638542239111
Insyn2b	Module 1	0.195532879098151
Sema3a	Module 1	0.19429698989897
Pdgfd	Module 1	0.193897980469408
Gm3848	Module 1	0.193617900917079
Thsd7a	Module 1	0.192868910397752
Rps6ka6	Module 1	0.191619806814002
Atp8a1	Module 1	0.191406336682318
Cacna1c	Module 1	0.190531299000525
Dock11	Module 1	0.190146973792812
Lrtm1	Module 1	0.189261071847148
Frmpd1	Module 1	0.185730585853454
Fut9	Module 1	0.181763039290465
Astn1	Module 1	0.181596657993966
Palmd	Module 1	0.179345628972327
Erc2	Module 1	0.177878311031588
Ccbe1	Module 1	0.177723020118725
Ophn1	Module 1	0.177205591613935
Kcnk10	Module 1	0.176795027526551
L3mbtl4	Module 1	0.175555126081872
Rcan2	Module 1	0.174220223816589
Arid1b	Module 1	0.172468758291225
Nbea	Module 1	0.172335884898157
Cacna2d1	Module 1	0.169906514175571
Prkd1	Module 1	0.169714967428486
A730049H05Rik	Module 1	0.169383264820664
Gm50423	Module 1	0.166330027456466
Plxna4os3	Module 1	0.165626462227187
2310001H17Rik	Module 1	0.16531733735466
Akt3	Module 1	0.164818945268131
Plxnc1	Module 1	0.164358761729179
Tnfaip8l3	Module 1	0.163748407415475
Bicc1	Module 1	0.162892978573006
Zfp608	Module 1	0.161417451859164
Hydin	Module 1	0.161074999018699
Adgrl3	Module 1	0.159242383189904
Tgfbr3	Module 1	0.1589547666467
Cpq	Module 1	0.15639954521241
Kif26b	Module 1	0.155730478333677
Trpc6	Module 1	0.154668668885263
Cask	Module 1	0.154592588640943
Ptchd1	Module 1	0.154053127340333
Irs4	Module 1	0.153745273848713
Map3k1	Module 1	0.153158464852425
Pappa	Module 1	0.152748727768506
Gnasas1	Module 1	0.151335345602782
Col4a2	Module 1	0.151133421593231
Atxn1	Module 1	0.150897057481383
Ipcef1	Module 1	0.14909053887021
Atp11c	Module 1	0.144252120275522
Ssbp4	Module 1	0.143595305978813
Aff2	Module 1	0.143369353722264
Ppp1r9a	Module 1	0.143207696602577
Lncenc1	Module 1	0.142807992967324
Eps8	Module 1	0.142421288931259
Scn7a	Module 1	0.141285191612751
Aopep	Module 1	0.140354671286219
Dgkb	Module 1	0.140107464858605
Cobl	Module 1	0.139982021158569
Ppp4r4	Module 1	0.139954604178044
Srgap2	Module 1	0.139948711417911
Rai14	Module 1	0.139141592587791
Rerg	Module 1	0.138495642877512
B3gat2	Module 1	0.13821381485678
Acvr1	Module 1	0.136919696299629
Dync1i1	Module 1	0.136542299763106
Gng2	Module 1	0.136353481054634
Rap1gap2	Module 1	0.136160404332414
Gab2	Module 1	0.136109837445089
Rims2	Module 1	0.135627303485671
Garem1	Module 1	0.135436215890268
Gm48006	Module 1	0.133317562464467
Ecel1	Module 1	0.133246618475628
Gm15577	Module 1	0.133173741482619
Ncam1	Module 1	0.132775787837962
Spats2	Module 1	0.13241943319176
Nr5a2	Module 1	0.132173794617986
Dcx	Module 1	0.131164937898473
Alkal2	Module 1	0.130619724711212
Sv2b	Module 1	0.130517299165374
Fnbp1l	Module 1	0.129456946123225
Tmtc1	Module 1	0.127957127110507
Akap6	Module 1	0.127929291503493
Col4a1	Module 1	0.127887934758926
Prox1	Module 1	0.12595064798015
Syt4	Module 1	0.125112030625904
Cacnb2	Module 1	0.124904160256445
5730480H06Rik	Module 1	0.124902976225264
Mbnl1	Module 1	0.124110849010616
Arsk	Module 1	0.123851253976891
5031425E22Rik	Module 1	0.122846473187326
Klf3	Module 1	0.122115550704807
Lpgat1	Module 1	0.121835285043454
Dock3	Module 1	0.120861780069114
Eml6	Module 1	0.119787358215525
Gm20319	Module 1	0.119769625009656
Auts2	Module 1	0.119125966855439
Stxbp5	Module 1	0.118245260337461
D430019H16Rik	Module 1	0.117776653522088
Mei4	Module 1	0.11723415468214
Tex30	Module 1	0.115190526995187
Cldn12	Module 1	0.115090603524807
Gm4924	Module 1	0.115046653909981
Lig1	Module 1	0.112271622055685
Nampt	Module 1	0.110278148833677
Frmpd3	Module 1	0.10986109031931
Grb14	Module 1	0.109854030858763
Naa16	Module 1	0.10964428934487
Scaper	Module 1	0.109475946181512
Stk39	Module 1	0.10915527637621
Plce1	Module 1	0.109088028655871
Epb41l1	Module 1	0.108710769101938
Pced1b	Module 1	0.106450758402839
Lpp	Module 1	0.105656366978065
Micu2	Module 1	0.105637084347979
Slc8a1	Module 1	0.104478445961981
Stac	Module 1	0.104076644435561
Gm26633	Module 1	0.103861121611278
Sel1l3	Module 1	0.103670600390929
Dzank1	Module 1	0.103667166261245
Rnf32	Module 1	0.103432013611742
Rnf165	Module 1	0.102357768001234
Zfr2	Module 1	0.101934755521714
Ubap1l	Module 1	0.1018191341274
Rspo3	Module 1	0.101136237850336
Smarca1	Module 1	0.100715365703383
Lrrtm1	Module 1	0.100452148079691
Afap1	Module 1	0.0985777934869227
Lgr4	Module 1	0.098130926316313
Asic2	Module 1	0.0978177565362924
Jdp2	Module 1	0.0969669906172258
Gm48346	Module 1	0.0969168746706818
Gm1043	Module 1	0.0956769400102651
Nav1	Module 1	0.0943159066792778
St7	Module 1	0.0926048204929439
Chrna7	Module 1	0.0923725037668657
Pdcd7	Module 1	0.0923463674333402
Stox2	Module 1	0.0918657966317529
Gm32743	Module 1	0.0913233801788672
Gabre	Module 1	0.0909620012608399
Copg2	Module 1	0.0907482899156302
Erc1	Module 1	0.0904212056792573
4932413F04Rik	Module 1	0.0903765840897051
Gm11713	Module 1	0.0883720557523139
Gm11714	Module 1	0.0882711141666207
Enah	Module 1	0.0877415925961013
Tspan7	Module 1	0.0862769993318494
Nbas	Module 1	0.0861764076122812
E430024P14Rik	Module 1	0.0859932196013093
Dhdh	Module 1	0.085792219759775
Hmcn1	Module 1	0.085620956869104
Mfsd6	Module 1	0.0844284241064342
1700025G04Rik	Module 1	0.0842867883132239
Haus8	Module 1	0.0842743591823524
Zmynd8	Module 1	0.0839031597111733
Ocrl	Module 1	0.0834670967679165
Ammecr1	Module 1	0.083047050654082
Caskin1	Module 1	0.0826402909669534
Plcl2	Module 1	0.0818693155010248
Foxp1	Module 1	0.0817681436403478
Plxna4os2	Module 1	0.0814422584624246
Ldlrad4	Module 1	0.0812674819957695
4833411C07Rik	Module 1	0.0812510822247792
Ank3	Module 1	0.0812184576703892
Phlpp2	Module 1	0.0808055188037359
Pmepa1	Module 1	0.0801479203396984
Mindy4b-ps	Module 1	0.0798449795423325
Ntng1	Module 1	0.0792145796575064
Arhgap18	Module 1	0.0786325836351829
Jakmip1	Module 1	0.0785381521760514
2010300C02Rik	Module 1	0.0784527013183584
Wdr95	Module 1	0.0783258893183555
Zfp563	Module 1	0.078203025558397
Rps6ka2	Module 1	0.0774707867209673
Txndc16	Module 1	0.0772567498036543
Greb1l	Module 1	0.0767862568142404
Atxn7l1	Module 1	0.076201777390384
Dnm3	Module 1	0.0761018406197349
Fam124a	Module 1	0.0757105910279564
Tmem65	Module 1	0.075646664703556
Col6a3	Module 1	0.0754255712380707
Rab30	Module 1	0.0743104079987262
Zfp704	Module 1	0.0742254153888522
Mical3	Module 1	0.0741116050952989
Lrrfip1	Module 1	0.0739074362171396
Gm20033	Module 1	0.0730763922710128
Samhd1	Module 1	0.0722464035544848
Galnt7	Module 1	0.0720188000437694
Pcnx2	Module 1	0.0714382387006271
Nars2	Module 1	0.0712837282387698
Rb1cc1	Module 1	0.0706016420558039
Kif13b	Module 1	0.0703774045485123
Dnajc13	Module 1	0.0699083343955883
Mef2a	Module 1	0.0696596993046191
Gm20631	Module 1	0.0687661817509493
Fam234b	Module 1	0.0686892706841757
Fbf1	Module 1	0.068406952987896
Tmem117	Module 1	0.0681069951824525
Ralgps2	Module 1	0.0675282607298697
Triqk	Module 1	0.0673839031383585
Lgi1	Module 1	0.0671836471730332
Gpr176	Module 1	0.0670058694216688
Bdkrb2	Module 1	0.0664958974788465
A330074K22Rik	Module 1	0.0663108058172909
4930570B17Rik	Module 1	0.0658926583591927
Agfg2	Module 1	0.0654133669814442
Mfsd8	Module 1	0.0644916652896812
Dixdc1	Module 1	0.0639695981597213
Daam1	Module 1	0.0636259537256793
Cdkl3	Module 1	0.0633944746348789
Psd3	Module 1	0.063307939038749
Reck	Module 1	0.0631142973342098
Per2	Module 1	0.0626826641579331
Amer1	Module 1	0.0622211179283889
Gm11872	Module 1	0.061022107952913
Maco1	Module 1	0.0608631293512699
Rai1	Module 1	0.0595754170802098
Sun1	Module 1	0.0586577996053754
Necab1	Module 1	0.0584068609666578
Fbxo31	Module 1	0.0582296727050141
Entpd3	Module 1	0.0572952283346428
Thsd4	Module 1	0.057025432164853
4930593A02Rik	Module 1	0.0567414548523199
Hebp1	Module 1	0.0564287592426104
Ift81	Module 1	0.0558111427847504
Arhgef10l	Module 1	0.055438343268369
Gm37679	Module 1	0.0553758851027961
H2afy	Module 1	0.054999664224456
Klf13	Module 1	0.0544595070102087
Zscan2	Module 1	0.0536107833226151
BC004004	Module 1	0.0521016135852778
Plekha1	Module 1	0.0520549081820588
Rnf19b	Module 1	0.051915027104663
Dnah1	Module 1	0.0510004323804096
Nmrk1	Module 1	0.050587167937479
Sfmbt2	Module 1	0.0503225902830117
Abcd4	Module 1	0.0502007681127195
Ccdc34os	Module 1	0.0500910857040155
Tnrc18	Module 1	0.0500145178477332
Zbtb41	Module 1	0.0493629447094219
Crmp1	Module 1	0.0490458258269032
Gm31508	Module 1	0.0488519953916723
Gm29480	Module 1	0.0488440517897832
Pik3r1	Module 1	0.048568148499973
Usp6nl	Module 1	0.0484786815678996
1700094D03Rik	Module 1	0.0475430357328238
Gm48102	Module 1	0.0471217369085438
Lmnb1	Module 1	0.0465154325572876
Phyh	Module 1	0.0462025505614526
Stx3	Module 1	0.0457636314058288
Clcn4	Module 1	0.0448107254822673
Col6a1	Module 1	0.0447609792085644
Rhobtb1	Module 1	0.0442000454084337
5730522E02Rik	Module 1	0.0441381060078332
Mapk8ip3	Module 1	0.0432365037744979
Phf21a	Module 1	0.0432179825470068
Inip	Module 1	0.0429634498351684
Kif21a	Module 1	0.0425248715763995
Mgat1	Module 1	0.0421594471534089
Ppp2r2d	Module 1	0.0409083791189871
Faap100	Module 1	0.0402113289370144
Cc2d1b	Module 1	0.0393322817886818
P3h3	Module 1	0.0387951870637378
Gm44020	Module 1	0.037410162135246
Gars	Module 1	0.0372199480915431
Gm48239	Module 1	0.0369630167902326
Spata7	Module 1	0.0367489057732908
Gm15478	Module 1	0.0365478843974351
Zbtb8os	Module 1	0.0361101454280679
Acrbp	Module 1	0.0350605288482783
Gm20686	Module 1	0.0349332515667048
Ltbp4	Module 1	0.034562298122314
Fam210a	Module 1	0.0344438537468957
Dis3l2	Module 1	0.0344072363179052
Olfr323	Module 1	0.0342605665298224
Cand1	Module 1	0.0338558855021821
Gm42723	Module 1	0.0325923323386994
4921511I17Rik	Module 1	0.0323409898715966
Shisa3	Module 1	0.0313925561890233
Cux2	Module 1	0.0312123082475957
Eftud2	Module 1	0.0311002683878881
Iglon5	Module 1	0.0302292733164251
Ddah1	Module 1	0.029498129612226
Gm29502	Module 1	0.0293442587526805
Dnm2	Module 1	0.0292514272719564
Drap1	Module 1	0.028977801107182
Zdhhc5	Module 1	0.028754601326089
Gm46348	Module 1	0.0284065997106611
Ralbp1	Module 1	0.0283667373953667
Carnmt1	Module 1	0.027579493058073
Tubb4a	Module 1	0.0275752368298069
Ube2o	Module 1	0.025606780056247
Gm13091	Module 1	0.0242692684890956
Slc25a33	Module 1	0.0228705375449468
Srgap1	Module 1	0.0224876898591063
Snupn	Module 1	0.0212371891161308
Esrrb	Module 1	0.0203862993028278
Slc44a5	Module 1	0.0199644286174686
Ttc7b	Module 1	0.0176094821060503
Gm43376	Module 1	0.0173928135715031
Mrps11	Module 1	0.0170029286898017
Gm12381	Module 1	0.0139674686697797
Gm27008	Module 1	0.0129975432239681
Myo9b	Module 1	0.0127865519045826
Psen1	Module 1	0.0126216147671526
Gm26631	Module 1	0.012565527079656
2001-03-01	Module 1	0.00194025418427426
Med12l	Module 1	0.000631538171174017
Gm42418	Module 2	0.741883906872618
Cmss1	Module 2	0.706056870953086
Pcsk1n	Module 2	0.633111485637021
Cst3	Module 2	0.61091012802402
Apoe	Module 2	0.606452303922824
Atp6v0c	Module 2	0.551805034351271
Ubb	Module 2	0.546076375027962
Camk1d	Module 2	0.525302753286599
Cd81	Module 2	0.457593047502669
6330403K07Rik	Module 2	0.452079136656709
Itm2b	Module 2	0.449616532324827
Ndn	Module 2	0.446074363338201
Actb	Module 2	0.432931051315183
Fth1	Module 2	0.399458760530193
Scd2	Module 2	0.399037429551142
Itm2c	Module 2	0.396605819309119
Ckb	Module 2	0.389657216357156
Calm1	Module 2	0.386171472935088
Nnat	Module 2	0.382603205757573
Hspa8	Module 2	0.379738800506695
Rabac1	Module 2	0.376758424983861
Arl6ip1	Module 2	0.367866185273834
Caly	Module 2	0.365705322549467
Tuba1a	Module 2	0.36556848942017
Ptn	Module 2	0.361735517339831
Actg1	Module 2	0.348609234386284
Bsg	Module 2	0.347743315440391
Slc25a4	Module 2	0.341176167744908
Stmn2	Module 2	0.338053092407229
Aldoa	Module 2	0.335175091551129
Atp1b1	Module 2	0.333540231674184
Hsp90ab1	Module 2	0.3306954992152
Acsl3	Module 2	0.328644649420671
Nsg1	Module 2	0.327003093117991
Ndufa4	Module 2	0.325154342025331
Fau	Module 2	0.322998362533373
Prnp	Module 2	0.322779776582407
Rps8	Module 2	0.322125861122036
Resp18	Module 2	0.321272290160805
Ndufc2	Module 2	0.320054960023599
Hspa5	Module 2	0.316488294602039
Rpl8	Module 2	0.310860296465389
Rpl3	Module 2	0.310570488300086
Stmn1	Module 2	0.310092998943767
Nap1l5	Module 2	0.309245974001057
Rpl37	Module 2	0.308946406163783
Tecr	Module 2	0.301871010070948
Clu	Module 2	0.301139843411592
Stmn3	Module 2	0.300926470645564
Pgrmc1	Module 2	0.29892001219814
Rps24	Module 2	0.298566112855344
Rps27a	Module 2	0.297780201797699
Rps21	Module 2	0.296467982836158
Rps29	Module 2	0.294006193419109
Tubb2a	Module 2	0.293406561313337
Zcchc18	Module 2	0.290147244480685
Rps9	Module 2	0.29014706586311
Igsf8	Module 2	0.289700043852502
Rplp2	Module 2	0.289353226998055
Psap	Module 2	0.287011227701749
1700030F04Rik	Module 2	0.28400457393142
Gapdh	Module 2	0.283948865432436
Tpt1	Module 2	0.282461418822165
Ttyh1	Module 2	0.281308952150587
Rpl9	Module 2	0.280492120274055
Cox4i1	Module 2	0.280357994805933
Rpl24	Module 2	0.27972763658677
Rpl23	Module 2	0.279576536725179
Chga	Module 2	0.279504859343761
Cspg5	Module 2	0.275985073850111
Ptma	Module 2	0.273831819886292
Rps28	Module 2	0.269262920973336
Blcap	Module 2	0.268274708134225
Zcchc12	Module 2	0.265795025586689
Trpm3	Module 2	0.2648533133388
Tmsb4x	Module 2	0.263959961382735
Fkbp2	Module 2	0.263717364897387
Cd200	Module 2	0.262984262377917
Nenf	Module 2	0.261670581570742
Calr	Module 2	0.261505141509942
Cd63	Module 2	0.261168320403485
Rpsa	Module 2	0.259948684188839
Calm3	Module 2	0.259283346539757
Rps14	Module 2	0.258783489660404
Gm1673	Module 2	0.258756718825729
Rpl27a	Module 2	0.258412207267434
Rpl41	Module 2	0.25803770938057
Dad1	Module 2	0.256777520714776
Faim2	Module 2	0.256531345662485
H2afz	Module 2	0.253794578514607
Emc7	Module 2	0.250855495060503
Ctsb	Module 2	0.25027960498553
Ywhah	Module 2	0.250036826500947
Rpl38	Module 2	0.249023275772064
Ly6h	Module 2	0.24717831561722
Htr2c	Module 2	0.246557299188449
Ndufa13	Module 2	0.245578481511073
Atraid	Module 2	0.245243865232828
1500011B03Rik	Module 2	0.244462112526034
Rpl18	Module 2	0.242632122232373
Ppia	Module 2	0.242079333824912
Tmem50a	Module 2	0.241191542086601
Pgam1	Module 2	0.240925244754471
Rps23	Module 2	0.240751985589198
Fam173a	Module 2	0.239955814793721
Selenok	Module 2	0.239924675455158
Clstn1	Module 2	0.238895828441193
Hint1	Module 2	0.236113293174458
Slc6a15	Module 2	0.234337085885343
Camkv	Module 2	0.23377992120647
Cisd1	Module 2	0.233416490951043
Rpl19	Module 2	0.23140936503711
Msmo1	Module 2	0.229276311200897
Atp5g3	Module 2	0.228935293272238
Rps15	Module 2	0.227378667576099
Ndufb5	Module 2	0.226913963251425
Ndufa6	Module 2	0.226168171698292
Rps2	Module 2	0.224851406275449
Atp5o	Module 2	0.222776832552658
Prxl2a	Module 2	0.222415112960708
Tm2d3	Module 2	0.221723795032779
Pkm	Module 2	0.221681365986965
Rpl12	Module 2	0.220773930207501
Rpl14	Module 2	0.220021314747237
Chgb	Module 2	0.219906457572717
Eef1a1	Module 2	0.218409420213527
Arhgdig	Module 2	0.217727116997938
Sec62	Module 2	0.217516334874994
Rpl21	Module 2	0.217512686104062
Prdx5	Module 2	0.216271262209183
Efnb3	Module 2	0.216211502271984
Rpl35a	Module 2	0.214880675108404
Cox6c	Module 2	0.213804324192691
Atp5b	Module 2	0.213465293538307
Calm2	Module 2	0.213057051785982
Rpl13	Module 2	0.212139385273503
Pnmal1	Module 2	0.211739905867238
Mrpl41	Module 2	0.210745564097556
Ptms	Module 2	0.209534564999061
Rpl10a	Module 2	0.204715437029755
Mrfap1	Module 2	0.203413883750889
Gpx4	Module 2	0.203162110625045
Park7	Module 2	0.201293227502533
St8sia3	Module 2	0.200262223802627
Ndufb9	Module 2	0.200188625301066
Snhg9	Module 2	0.200027389308087
Tmed4	Module 2	0.198693433593098
Nrsn2	Module 2	0.196885504308715
Cfl1	Module 2	0.19622969948287
2900097C17Rik	Module 2	0.195495823200164
Atp5h	Module 2	0.195442994042037
Naca	Module 2	0.194910857914313
Ddrgk1	Module 2	0.193625956520085
Fam3c	Module 2	0.190323239329623
Rab3a	Module 2	0.190137272521966
Atp5d	Module 2	0.189896080503442
Ldhb	Module 2	0.189072809507129
Gm10684	Module 2	0.188165254094357
Lamp1	Module 2	0.187102976406647
Slc12a5	Module 2	0.1868251366792
Slc39a10	Module 2	0.18626356863104
Plp1	Module 2	0.186050741442976
Rpl13a	Module 2	0.1858653007669
Rps17	Module 2	0.185489527110904
Ndufs7	Module 2	0.185291862215556
Emc4	Module 2	0.184581014874413
Scg5	Module 2	0.183827402190247
Syp	Module 2	0.183711535970553
St8sia3os	Module 2	0.183286467082165
Cox8a	Module 2	0.180363843941974
Tceal5	Module 2	0.180324253904655
Rpl37a	Module 2	0.178798845684089
Nme7	Module 2	0.177473624151745
Sec11c	Module 2	0.176988032859338
Cdc7	Module 2	0.175698872627962
Tmem91	Module 2	0.17489985363861
Hmgb1	Module 2	0.174491910473288
Ccdc107	Module 2	0.174184914216836
Rpl34	Module 2	0.174098700654364
Ppib	Module 2	0.173777115601088
Atp5j	Module 2	0.173658798754142
Vdac2	Module 2	0.173540122919775
Rps26	Module 2	0.173209875565757
Uba52	Module 2	0.172965521671655
Ssr4	Module 2	0.17269129384616
Uqcrb	Module 2	0.172642010612173
Tle5	Module 2	0.172418276709696
Rps11	Module 2	0.171603487159184
Armc2	Module 2	0.170827242224602
Nme2	Module 2	0.168366014722123
Prpf19	Module 2	0.168106106436566
Cox7b	Module 2	0.167876117143029
Asic1	Module 2	0.166948608987959
Bex3	Module 2	0.166315019250498
Cox6b1	Module 2	0.16596059940435
Begain	Module 2	0.165482171989119
Cetn3	Module 2	0.165271271374597
Pdia6	Module 2	0.164761953136934
Rpl27	Module 2	0.163841311480563
Rpl28	Module 2	0.162968458604016
Ndufa3	Module 2	0.16119043687801
Tma7	Module 2	0.160461595173406
Dalrd3	Module 2	0.160180664880218
Rps13	Module 2	0.160102448598369
Mpc2	Module 2	0.15987525309147
H3f3b	Module 2	0.159830010617163
Ssr1	Module 2	0.158866078675769
Set	Module 2	0.158800606447514
Lrpap1	Module 2	0.158295431075378
Lrriq1	Module 2	0.157955117884387
2900093K20Rik	Module 2	0.15753705751667
Phlpp1	Module 2	0.156475367945781
Ptch1	Module 2	0.156342097372487
Rps7	Module 2	0.156063485399526
Atp5g1	Module 2	0.155534800771603
Rpl36	Module 2	0.155383369245264
Spcs2	Module 2	0.155366462484759
Rack1	Module 2	0.154846780646167
Atp6v0e2	Module 2	0.154670161354859
Scn2b	Module 2	0.15344571655518
Ndufa5	Module 2	0.153372295229461
Rpl26	Module 2	0.153028429964105
Lamtor4	Module 2	0.152427084313488
Tbl1xr1	Module 2	0.152375853650691
Tmem132a	Module 2	0.152350092642293
Neto1	Module 2	0.151127889081757
Acp1	Module 2	0.150917578683154
Cbr1	Module 2	0.150423656288057
Uqcrq	Module 2	0.14951057172281
Haghl	Module 2	0.149391831342194
Pianp	Module 2	0.149080641287696
Sfr1	Module 2	0.14865003889254
Rps18	Module 2	0.147985498693135
Bhlhe41	Module 2	0.147463424034743
Tmx2	Module 2	0.147456224329829
Shtn1	Module 2	0.147412522605827
Dlk2	Module 2	0.146998437691601
Mrpl20	Module 2	0.146667376696057
Runx1t1	Module 2	0.146043571521571
Atp6v1g1	Module 2	0.145996845656346
Hspd1	Module 2	0.145974079707785
Nme3	Module 2	0.144777317140273
Tmem132b	Module 2	0.144230875616993
Commd3	Module 2	0.142301007161136
Slc22a17	Module 2	0.141723594955239
Rnf7	Module 2	0.141593774634228
Snhg20	Module 2	0.141200971589628
Cox7a2l	Module 2	0.139548510173867
Edf1	Module 2	0.139318505471799
Camk2n1	Module 2	0.138938234451496
Jtb	Module 2	0.138659210081114
Ywhae	Module 2	0.137123927596451
Ypel3	Module 2	0.137035922641462
Skp1a	Module 2	0.136912362182027
Psmb6	Module 2	0.136582424355945
Gnb2	Module 2	0.136218809132911
Tceal9	Module 2	0.135998753550976
Tagln3	Module 2	0.135167218416546
Rcn2	Module 2	0.135106594910976
Tbcb	Module 2	0.134887962383983
Slc25a11	Module 2	0.134517882271268
Tle2	Module 2	0.133644991400412
Rtraf	Module 2	0.133330518703198
Arap2	Module 2	0.133259786467029
Snrpb	Module 2	0.132963534519562
Bex1	Module 2	0.131986560765964
Plppr4	Module 2	0.131896074192212
Pmm1	Module 2	0.131773057847656
Tmem25	Module 2	0.131667101827296
Elob	Module 2	0.131619969496872
Sirpa	Module 2	0.131244993399275
Snhg4	Module 2	0.129989223407007
Psenen	Module 2	0.129978968251638
Arl8a	Module 2	0.129493051035647
Atp5md	Module 2	0.128512786136394
Otub1	Module 2	0.127591610460285
Rpl23a	Module 2	0.127554657207245
Nwd1	Module 2	0.127353497741911
Rsph9	Module 2	0.127059782783567
Camkk1	Module 2	0.126795089206714
Bcor	Module 2	0.125619622418694
Nsdhl	Module 2	0.125421977288872
Slc25a1	Module 2	0.125301431276044
Ajm1	Module 2	0.125278034324462
Gm13830	Module 2	0.125151360540363
Ckmt1	Module 2	0.12483470409837
Ftl1	Module 2	0.124208204356177
Serf2	Module 2	0.122356461458461
Cntnap5b	Module 2	0.122323771306312
Psmb5	Module 2	0.12114987100811
Map1lc3b	Module 2	0.121127472731593
Sncb	Module 2	0.120937677747901
Mrps14	Module 2	0.120559329422416
Spen	Module 2	0.120517972909885
Inafm1	Module 2	0.120483333529354
Dbndd2	Module 2	0.120474988783996
Cdk18	Module 2	0.119314709880855
Ormdl3	Module 2	0.11914842505918
Btbd3	Module 2	0.118958397813802
Hras	Module 2	0.1184521055767
9330159F19Rik	Module 2	0.117640365059384
Psip1	Module 2	0.116770055383469
Cox17	Module 2	0.116673927920811
Abhd14b	Module 2	0.116374617118613
Mettl26	Module 2	0.115917765498731
Ogt	Module 2	0.11561686739748
Hspe1	Module 2	0.115563482401255
Polr2k	Module 2	0.115381330737638
Pts	Module 2	0.115300176914292
Cpeb2	Module 2	0.115132424255969
Slx1b	Module 2	0.114525154370365
Znhit1	Module 2	0.113734855308652
5031439G07Rik	Module 2	0.113455272441578
Vps28	Module 2	0.112925207784887
Higd2a	Module 2	0.112889710619671
Nap1l1	Module 2	0.112131572454482
Caln1	Module 2	0.112092032029631
Slc9a3r2	Module 2	0.110262581814337
Tmco1	Module 2	0.11019052485836
Lsm7	Module 2	0.110019611757513
Gria2	Module 2	0.109610500066373
Ndufv1	Module 2	0.109492256700195
Ndufb6	Module 2	0.108432491183958
Matk	Module 2	0.10807528445616
1700054A03Rik	Module 2	0.10803204998276
Glce	Module 2	0.107749135548609
Arf1	Module 2	0.107434039712844
Flrt1	Module 2	0.106884300548147
Vps29	Module 2	0.106500533567136
Ctdsp2	Module 2	0.106004291360419
Mrpl32	Module 2	0.105952055684883
Cox6a1	Module 2	0.105470346425851
Wscd2	Module 2	0.104980350698182
Fads1	Module 2	0.104668830594505
Bri3	Module 2	0.104502692239086
Scoc	Module 2	0.103853067078825
Mtln	Module 2	0.103600281799655
Hdgf	Module 2	0.103501410808251
Lyrm2	Module 2	0.102836024163155
Csnk2b	Module 2	0.101947532279972
Zfand6	Module 2	0.101757482392363
Lrrc8a	Module 2	0.101741432986953
Cacnb3	Module 2	0.101436563791226
Ajap1	Module 2	0.100104905710457
Zfas1	Module 2	0.099999636942371
Snrpd3	Module 2	0.0993301558968743
Tmem145	Module 2	0.0992233917321508
Chmp2a	Module 2	0.0990779529494881
Mpzl1	Module 2	0.0990326540381632
Rab4b	Module 2	0.0987451415258336
Comtd1	Module 2	0.0980028631231035
Ergic3	Module 2	0.0979504702305041
Ppp1ca	Module 2	0.0979134136870054
Vat1	Module 2	0.0977794500656093
Sat2	Module 2	0.0975701409106859
Hpcal4	Module 2	0.0974827492426193
Gabbr1	Module 2	0.0974241405631823
Mrpl11	Module 2	0.0967836744245135
Mrps17	Module 2	0.0956733316985172
Phyhipl	Module 2	0.095475249115948
Kat2b	Module 2	0.0954322283676487
Dmwd	Module 2	0.0950286419213947
Flot1	Module 2	0.0947759488393601
2510002D24Rik	Module 2	0.0947217863610998
Gm17660	Module 2	0.0937645402137316
Txn1	Module 2	0.0934263616091796
Fnbp1	Module 2	0.0929762689733871
Bri3bp	Module 2	0.0929310902819553
Tmem130	Module 2	0.0927887826815472
Kctd13	Module 2	0.0924187456293769
Slc50a1	Module 2	0.0921233716208065
Cyp4x1	Module 2	0.0920513248214392
Ssb	Module 2	0.091932938949655
Prr7	Module 2	0.0918415600132773
Prdx4	Module 2	0.0918076933173143
Fbxo9	Module 2	0.0912790606868494
Gm16054	Module 2	0.0912115374134924
Eci2	Module 2	0.0910571436799056
Dpf1	Module 2	0.090699109463176
Ldha	Module 2	0.090527596661471
Bex4	Module 2	0.0898012854423528
B230219D22Rik	Module 2	0.0896900356906929
Mat2a	Module 2	0.089689354996734
Nars	Module 2	0.0896335727398817
Plcd4	Module 2	0.0896298731225497
Gpr180	Module 2	0.0895276038888774
Fzr1	Module 2	0.0890181838380134
Repin1	Module 2	0.0889923561654827
Ddx5	Module 2	0.0888778698277862
Bcap29	Module 2	0.0888393166828492
Cuedc2	Module 2	0.0888218062990173
Maged2	Module 2	0.0883117034235852
Lman1	Module 2	0.0880448945964979
2210016L21Rik	Module 2	0.0878370143682802
Cry1	Module 2	0.0877599084323445
Ankrd35	Module 2	0.0873434818848963
Eef1d	Module 2	0.0868070287658302
Ppp2r5d	Module 2	0.0867955024969658
Tmem191c	Module 2	0.0866189886208201
Fh1	Module 2	0.086562343597916
Map1lc3a	Module 2	0.0852840477353729
Tmpo	Module 2	0.0841233256411752
Dpy30	Module 2	0.0839869237303672
B230217C12Rik	Module 2	0.0837854943795872
Hnrnpa3	Module 2	0.0829562909972343
Bax	Module 2	0.0828156769780649
Tmed2	Module 2	0.0827193458962364
Kif3a	Module 2	0.0820135113796458
Snrpf	Module 2	0.0817993850507469
Dtymk	Module 2	0.0815939839581783
Wdr35	Module 2	0.0807867211733803
Trappc6b	Module 2	0.0807863452521486
Fah	Module 2	0.0802426968476323
H2afv	Module 2	0.0798625779520607
Pmvk	Module 2	0.0797201496372114
Mbd4	Module 2	0.0795037339876556
Cirbp	Module 2	0.0795007467939046
Brd9	Module 2	0.0791118108255553
Tomm6	Module 2	0.0790786215835319
Dnajb4	Module 2	0.0790273542809469
Fuom	Module 2	0.0789621574282447
Snrnp27	Module 2	0.0787821177722402
2810001G20Rik	Module 2	0.0785183896177113
Jpt1	Module 2	0.0784777791336247
Fsd1	Module 2	0.0783101782865643
Kcnc3	Module 2	0.0781186178258231
Adh5	Module 2	0.0776819015603641
Syt3	Module 2	0.0753195970179145
Shd	Module 2	0.0747815269926792
Tmem258	Module 2	0.0743323377155252
Leng9	Module 2	0.0736576649433761
Hsbp1	Module 2	0.0720984959676748
Slc15a2	Module 2	0.0715227350443576
Atp5j2	Module 2	0.0713278374172069
Zfp932	Module 2	0.0712915809257692
Slirp	Module 2	0.0701595786517939
Hspb11	Module 2	0.0697000769118638
Bcas2	Module 2	0.0693390494321814
Sdhb	Module 2	0.0691363255102046
Cdipt	Module 2	0.0687928501512085
Tmem106c	Module 2	0.0686065928352757
Thbs3	Module 2	0.0678311895714855
Gabarap	Module 2	0.0670895367910981
Tsr3	Module 2	0.0656820990297688
Ccp110	Module 2	0.0644672693966664
Snapin	Module 2	0.064398575439999
Cyb5a	Module 2	0.0643645865100775
Hap1	Module 2	0.0643619247520758
Svip	Module 2	0.0639627912985582
Cenpv	Module 2	0.0639508555536005
Mettl15	Module 2	0.0638992819092542
4933407K13Rik	Module 2	0.0633243056965175
Ccdc28a	Module 2	0.0632349867409074
Rhbdl1	Module 2	0.0630446227450179
Slc25a39	Module 2	0.0628484212413289
Zfp511	Module 2	0.0628210737377633
AI480526	Module 2	0.0626126112860988
Ccl27a	Module 2	0.0620591707636828
Mrpl15	Module 2	0.0616922965659311
Pwwp3a	Module 2	0.0616657573068316
Slc25a19	Module 2	0.0614093605363183
Tcta	Module 2	0.0612167660776307
Tmem9b	Module 2	0.0612027405762467
Fkbp4	Module 2	0.0611924188055297
1700080N15Rik	Module 2	0.0609354052074831
Zfp637	Module 2	0.0609273178258029
D3Ertd751e	Module 2	0.0608366966457155
Tbc1d32	Module 2	0.0607053573569485
Hikeshi	Module 2	0.0605659938622691
Cisd3	Module 2	0.0599062894651918
Zc3h8	Module 2	0.0597871375616009
Sppl2b	Module 2	0.0593770108983957
Zdhhc2	Module 2	0.0589672707560363
Gas2l1	Module 2	0.0587844763547282
Igbp1	Module 2	0.0586162834943609
Gm36368	Module 2	0.0584038763468314
Gm31356	Module 2	0.0582808910508119
Zfp219	Module 2	0.0580983791509071
Cep250	Module 2	0.0580625206989502
Stat2	Module 2	0.0579969744060706
Cmc2	Module 2	0.0563623861387697
Doc2g	Module 2	0.0563479074000664
Sirt7	Module 2	0.0558875943161788
Als2cl	Module 2	0.0550901846362212
Rbm8a	Module 2	0.0545859435629127
Rfc3	Module 2	0.0540632816485298
Leng8	Module 2	0.0537564910578876
Mkrn2	Module 2	0.0533932296008048
4930430F08Rik	Module 2	0.0529895588276713
Lamb3	Module 2	0.0527249934786275
Isoc2b	Module 2	0.0526416632859614
Gpat4	Module 2	0.0526176946029651
Chchd4	Module 2	0.052113332310657
Zfp760	Module 2	0.052096859564103
4933426B08Rik	Module 2	0.0519485297537606
Adal	Module 2	0.0513851566534786
Qpctl	Module 2	0.0510415637172884
Mark4	Module 2	0.0509877124043146
Egln2	Module 2	0.0507569041018045
Tprkb	Module 2	0.0500998041694794
Gm42984	Module 2	0.0490631378915083
Afg1l	Module 2	0.0489402591108438
Dbt	Module 2	0.0489262768885814
Gm16105	Module 2	0.0487707659440691
BC005624	Module 2	0.0473080865000808
Plpp7	Module 2	0.046662443479087
Ina	Module 2	0.0464149891391605
Ttll7	Module 2	0.0463169614800321
Tspan17	Module 2	0.0461820201909773
Abhd3	Module 2	0.0456910595747662
Kcnt1	Module 2	0.0448852412667984
Gm14204	Module 2	0.0442517856764949
Csrp2	Module 2	0.0439881138913168
Gpr153	Module 2	0.0430955083137892
Lage3	Module 2	0.0426450060621988
Aard	Module 2	0.0424454371577669
Cript	Module 2	0.0419616794520432
Ppp1r11	Module 2	0.0414136624239592
Cdk16	Module 2	0.0413550459710715
A930033H14Rik	Module 2	0.0411978576479875
Gtf2a1	Module 2	0.0406251165786552
Gm39469	Module 2	0.0403227885532943
Tmem70	Module 2	0.0403009567628204
Gnpat	Module 2	0.0400243630867037
Cpt1c	Module 2	0.0398120224946565
Gabarapl2	Module 2	0.0395755804807654
Brsk2	Module 2	0.0394248835695434
Tmem39b	Module 2	0.0377162771787097
Zfp383	Module 2	0.0375279111185449
Cnot3	Module 2	0.0373931703030676
Cspp1	Module 2	0.037133237515674
Tubg2	Module 2	0.0371259131706977
Htra2	Module 2	0.0370183831416653
Mis12	Module 2	0.0369091552104858
Bcs1l	Module 2	0.0368649396522074
Slbp	Module 2	0.0365274361205865
Mrps21	Module 2	0.0364687794874112
Stx2	Module 2	0.0360025007800737
Whamm	Module 2	0.0353344222072132
Marf1	Module 2	0.0352461949896275
Nipal3	Module 2	0.0351010511279877
Rtbdn	Module 2	0.0345453879715708
Ska2	Module 2	0.0345334331950992
Thoc7	Module 2	0.0343743456602456
Ankra2	Module 2	0.0343259683164895
Nagk	Module 2	0.0337630216187655
Rabggtb	Module 2	0.0337576717714385
Chrac1	Module 2	0.0334863038580966
Dnpep	Module 2	0.0334155208465886
Zfp207	Module 2	0.033254240479813
Gm42851	Module 2	0.0330673428976285
Rbm42	Module 2	0.0328154350696108
Jhy	Module 2	0.0326858086664939
Tmem198	Module 2	0.0326620389332982
Hdac7	Module 2	0.0325917068933229
Mpdu1	Module 2	0.0301013700017148
Nxt1	Module 2	0.0298158192654745
Dhx40	Module 2	0.0297533861275807
Gm17276	Module 2	0.0293231402971217
Mapk8ip2	Module 2	0.0292530131837704
Efemp2	Module 2	0.0286390297340536
Cyth2	Module 2	0.0284729979701354
Gtf2f1	Module 2	0.0273638572886116
Gm14399	Module 2	0.0272510175227194
Mrpl21	Module 2	0.0272364694548811
Snx21	Module 2	0.026000298696129
Slc2a2	Module 2	0.0258121006367855
Colgalt1	Module 2	0.0256980229715168
Pak2	Module 2	0.0255065381608599
Gm36037	Module 2	0.0254214758139251
Faap20	Module 2	0.0249386781352771
Plekhh3	Module 2	0.023956498060006
Maf1	Module 2	0.0232705091290175
Abcc5	Module 2	0.0232584258963657
Fuca1	Module 2	0.0225380288787294
Snrpc	Module 2	0.0218855666805251
Cwc25	Module 2	0.0214964043662136
Armc6	Module 2	0.0210022550053014
Gm15638	Module 2	0.0207011894664928
Noc2l	Module 2	0.0195843713423621
Pcbp4	Module 2	0.0195417744973181
Speg	Module 2	0.0185462420021743
Letm2	Module 2	0.0184227090393369
Celsr3	Module 2	0.0180516625960607
Mob4	Module 2	0.0180360294309135
9230112J17Rik	Module 2	0.0179814567452472
Zbed5	Module 2	0.0175930205428741
Echdc3	Module 2	0.0163990978041767
Pgbd5	Module 2	0.0149855780531378
Fam219b	Module 2	0.0121782789579651
Strada	Module 2	0.0105360599453879
Nup35	Module 2	0.0104407818749716
Hook2	Module 2	0.00982508443362502
Dclre1a	Module 2	0.00905566226446353
Ints3	Module 2	0.00772824752785127
Rab27a	Module 2	0.00648107238554305
Gm37494	Module 2	0.00503282747243315
Idh3b	Module 2	0.0028892900174417
Sepsecs	Module 2	0.00266227887788056
Sorcs1	Module 3	0.592434088592014
9630014M24Rik	Module 3	0.506503289213712
Pcsk2	Module 3	0.469692330838292
Fgf1	Module 3	0.463585784645611
Ptchd4	Module 3	0.402350623260581
Gpr158	Module 3	0.383581077115306
Plcxd3	Module 3	0.371946984470363
Rgs20	Module 3	0.341881797775459
Myo16	Module 3	0.340477842401566
Ptpro	Module 3	0.334252125761864
Gcnt2	Module 3	0.332921832290198
Arhgap26	Module 3	0.326532816139498
Kcnma1	Module 3	0.319027270008685
Trps1	Module 3	0.318255500708467
Cpne7	Module 3	0.315939049636689
Gm5820	Module 3	0.312854341154962
Atp2b1	Module 3	0.31235289825708
Zdhhc14	Module 3	0.302837384142368
Galnt18	Module 3	0.293699574644158
Dpyd	Module 3	0.285461778454796
Sipa1l1	Module 3	0.280335898684249
Ptpre	Module 3	0.275927161881653
Ehbp1	Module 3	0.27218390835381
Chrm3	Module 3	0.271890433998084
Map2	Module 3	0.271387866765759
Mbd5	Module 3	0.268614306685749
Cep112	Module 3	0.26790191928104
Kcnmb4	Module 3	0.267590317580228
Sytl5	Module 3	0.265978447005739
Kirrel3	Module 3	0.259563853533186
Gm45352	Module 3	0.252086365373351
Rian	Module 3	0.2491813899186
Rasal2	Module 3	0.243970487470248
Atrnl1	Module 3	0.237605640953822
Ubr4	Module 3	0.234900576186669
Zfp697	Module 3	0.232689314012358
Ern1	Module 3	0.230188514964106
Trank1	Module 3	0.229592153022697
Pcsk2os2	Module 3	0.228952171392856
Etv4	Module 3	0.228909538687591
2610037D02Rik	Module 3	0.224883423195348
Cemip	Module 3	0.222397997420134
Srrm4	Module 3	0.222364811178358
Tmcc3	Module 3	0.221879734613109
Ap1s2	Module 3	0.221265126568742
Sh3rf1	Module 3	0.220335933073252
Arhgap10	Module 3	0.214700082465061
Slc22a23	Module 3	0.213158333194567
Mcu	Module 3	0.212988402250183
Pkp4	Module 3	0.209973133637924
Khdrbs2	Module 3	0.208448205573267
Nckap1	Module 3	0.207967368465663
Ppef1	Module 3	0.207906043788809
Apex2	Module 3	0.20714863603348
Chn1	Module 3	0.204605360185363
Zswim6	Module 3	0.204579299241081
Maml3	Module 3	0.203606597137452
Fnip2	Module 3	0.203457116929221
Snd1	Module 3	0.197442930288551
Dse	Module 3	0.195588086305625
Syt9	Module 3	0.195551861227062
Ncam2	Module 3	0.194631855334798
Ppfibp2	Module 3	0.194154916172865
Hunk	Module 3	0.192283489923294
Slc22a15	Module 3	0.19079448074177
Dysf	Module 3	0.189884846446675
Lrrk2	Module 3	0.189159646108774
Pcdh17	Module 3	0.187203659745838
E2f3	Module 3	0.186881709305909
Gm45194	Module 3	0.185040259884945
Exoc6b	Module 3	0.184864034971092
Ahi1	Module 3	0.183998167794827
Rap1gds1	Module 3	0.182141771160589
Arid2	Module 3	0.181039178239487
Snx13	Module 3	0.18088234951174
Hbs1l	Module 3	0.178433993945627
Kpna4	Module 3	0.176418561593186
Dgkz	Module 3	0.176325358869116
Mertk	Module 3	0.170639107799455
Htr2a	Module 3	0.170561688348984
Extl3	Module 3	0.169538213084915
Tbl1x	Module 3	0.16884958766829
Slc18a1	Module 3	0.167974419916469
Rnf128	Module 3	0.167560422198311
4933406I18Rik	Module 3	0.166997927178941
Nav2	Module 3	0.166450069525345
Ccdc141	Module 3	0.165054374724749
Whrn	Module 3	0.164273089461602
Setx	Module 3	0.164109395523208
Arnt2	Module 3	0.163940875667684
Sgms1	Module 3	0.160385512815264
Mmd	Module 3	0.160366837144255
Smyd4	Module 3	0.159934651306051
Nfkb1	Module 3	0.159578168323854
Arhgap21	Module 3	0.158878976801872
Acyp2	Module 3	0.157223358830003
Zar1	Module 3	0.157068160515269
Gad2	Module 3	0.156802288961453
Gk	Module 3	0.156152961423732
Spata1	Module 3	0.155975992211584
Dzip1l	Module 3	0.155852057419464
Klf5	Module 3	0.153752764537208
Cwc27	Module 3	0.153047064827202
Fshr	Module 3	0.152955021974655
Nup93	Module 3	0.152280522215609
Gm12216	Module 3	0.151518678517274
Kalrn	Module 3	0.151423099107173
Cnnm4	Module 3	0.151314303904159
Crim1	Module 3	0.150110975972517
Tet2	Module 3	0.147984271214558
Gm17173	Module 3	0.145453338951045
Gfra2	Module 3	0.145278937937521
Agpat4	Module 3	0.145216360067135
Tmem29	Module 3	0.144616342376999
Mpp3	Module 3	0.144379245777192
Gldc	Module 3	0.144256251060788
Gm45716	Module 3	0.144075153558053
Ngef	Module 3	0.143960174217579
Prdm5	Module 3	0.143450089115637
Ranbp17	Module 3	0.143204661127883
Kcnc2	Module 3	0.141439473139337
Psmd1	Module 3	0.139254272095468
Greb1	Module 3	0.138831360941706
Eva1c	Module 3	0.13856474563821
Gigyf2	Module 3	0.138247286223756
Itpr2	Module 3	0.137365570849554
Rnf217	Module 3	0.132297732856617
Dip2b	Module 3	0.132261596022991
Map1b	Module 3	0.13114100007644
A330023F24Rik	Module 3	0.129044241728055
Smox	Module 3	0.128755691145314
Ttc39b	Module 3	0.128431134888572
Asrgl1	Module 3	0.128284752654646
Sacs	Module 3	0.126493931608707
Tmod1	Module 3	0.126380475129038
Trmt9b	Module 3	0.125970034275703
Spop	Module 3	0.125456423939701
Avl9	Module 3	0.125197860831303
Sec23b	Module 3	0.124924072382841
Cacul1	Module 3	0.124075106498244
Gm49336	Module 3	0.123670199115343
Pik3c2g	Module 3	0.123563027522772
Mid2	Module 3	0.123181050011757
Patj	Module 3	0.122741845646053
Xk	Module 3	0.121718456561176
Atp5f1	Module 3	0.12091942867898
Airn	Module 3	0.119796706488415
Ralb	Module 3	0.119459100934244
Fam222b	Module 3	0.118485511926183
Pcsk2os1	Module 3	0.118118961985686
Col6a5	Module 3	0.117740464652931
Rtcb	Module 3	0.11768588300652
Chm	Module 3	0.117638847842999
Eif4e	Module 3	0.117289256733434
Acot12	Module 3	0.116661743191244
Fyco1	Module 3	0.116280572027062
Far1	Module 3	0.11626271964825
Gm10419	Module 3	0.115155364587107
Hif1a	Module 3	0.114715677730141
Slc39a14	Module 3	0.114112552626366
Fyn	Module 3	0.113807362718466
Atp5a1	Module 3	0.113781103579589
Senp7	Module 3	0.113357749117961
Picalm	Module 3	0.113146961708753
Rbbp6	Module 3	0.111126606301671
Pitpnm2	Module 3	0.110646109445156
4933412E12Rik	Module 3	0.110561218623081
Pde6h	Module 3	0.110106351571045
Pdia5	Module 3	0.1099472101562
9930021J03Rik	Module 3	0.1090377427349
Btbd7	Module 3	0.108570629325642
Rimklb	Module 3	0.108324290369187
Glis1	Module 3	0.108257850714574
Snx2	Module 3	0.107001941891338
Nmnat3	Module 3	0.106762346536181
Syt14	Module 3	0.106630057280257
Trim33	Module 3	0.106341036264968
Wls	Module 3	0.106095944980368
Rnf150	Module 3	0.105847829371311
Stx6	Module 3	0.105627159043452
Gm11651	Module 3	0.105503612260723
Ctbs	Module 3	0.105343131881357
Map4	Module 3	0.104874028603714
Fbxo4	Module 3	0.102447080592995
Edc4	Module 3	0.102344309654527
Cdhr3	Module 3	0.102067624621454
2009-09-01	Module 3	0.100403096991557
Pum2	Module 3	0.0999263942690018
Gm15716	Module 3	0.0998175181526329
Gm50304	Module 3	0.099183807888027
Amot	Module 3	0.0990086569557307
Fam162a	Module 3	0.0970806415080918
Kcnk9	Module 3	0.0969655451172421
Pappa2	Module 3	0.0967638521605119
Tmem38b	Module 3	0.0967172906015101
Papln	Module 3	0.0962846223424371
Abcg2	Module 3	0.09621891253379
Igf2r	Module 3	0.0954179612694376
Gpatch8	Module 3	0.0941545086189719
Gm36363	Module 3	0.0939125471379933
Vldlr	Module 3	0.0931444617038187
Ccdc112	Module 3	0.0923274491037328
Gm29865	Module 3	0.0917359751186914
Zdhhc21	Module 3	0.0912066020594367
Ddb1	Module 3	0.0898509368312633
Rnf34	Module 3	0.0888058466948531
Bmp1	Module 3	0.0882422357703731
Irf1	Module 3	0.0879109466405941
Pdk3	Module 3	0.0874538116302296
Hoga1	Module 3	0.0869085735587347
Pecam1	Module 3	0.0865188385693906
Baz2b	Module 3	0.0858088128231835
Erbin	Module 3	0.0849692712683174
Sult4a1	Module 3	0.0845823319898777
Mettl25	Module 3	0.0844184922906995
Chordc1	Module 3	0.0842634815930577
Slc2a9	Module 3	0.0835814901034361
9630013A20Rik	Module 3	0.0832608146084744
Vav2	Module 3	0.0829818153287608
Synpo	Module 3	0.0829012841168746
Tiparp	Module 3	0.0822333929831901
Mrpl1	Module 3	0.0816929651660484
Pikfyve	Module 3	0.0812114800583534
Ckmt2	Module 3	0.0808795175356475
Armcx4	Module 3	0.0792626991731099
Golga3	Module 3	0.0791220976421999
Gm44071	Module 3	0.078990547777173
Tmem62	Module 3	0.0782515796496852
Zbtb38	Module 3	0.078180021733465
Rad51b	Module 3	0.0776119144250148
Adam9	Module 3	0.0774257405786988
Cdkal1	Module 3	0.0773972578726876
Fam13b	Module 3	0.0765170249788289
Uqcc2	Module 3	0.0764040669722524
Gm37229	Module 3	0.0762105725182262
Pex3	Module 3	0.0760268445246934
B4galnt4	Module 3	0.0753872459515157
Grk2	Module 3	0.0750471066028485
Ndufaf2	Module 3	0.0743385023282562
4933421D24Rik	Module 3	0.0737336130205288
Cog3	Module 3	0.0728834544920707
Slc7a6os	Module 3	0.072809189071868
Zfp518b	Module 3	0.0722316572816478
Ccl25	Module 3	0.0705480105881828
E230001N04Rik	Module 3	0.070082353544196
Rcbtb1	Module 3	0.0699156765837305
P4hb	Module 3	0.0693748592671282
Creld1	Module 3	0.0669194089753351
Gm44148	Module 3	0.0663933027485345
Ercc8	Module 3	0.064928782527762
Gm48093	Module 3	0.0648503910325391
Lman2l	Module 3	0.0646970064412153
Zbtb2	Module 3	0.0640937384514361
2410006H16Rik	Module 3	0.0621697634046449
Il15ra	Module 3	0.0615963978874513
Nfe2l3	Module 3	0.0603503267762944
Asb8	Module 3	0.0597749040188067
Gm26797	Module 3	0.0582635049291284
Lpcat2	Module 3	0.0579632766752045
Pop5	Module 3	0.0566160836834665
Cfap300	Module 3	0.0537573628745122
Suv39h1	Module 3	0.0523321776184206
Rrm2b	Module 3	0.0501930731747228
Anxa5	Module 3	0.0499129901863876
Pbx3	Module 3	0.0498933248780359
4833422C13Rik	Module 3	0.0460981951009118
Jam3	Module 3	0.0453322565593043
Trim43c	Module 3	0.0437604110121562
Farp2	Module 3	0.0417274501478046
Mapkbp1	Module 3	0.0396171486979272
Fermt2	Module 3	0.039438828025785
Abcf1	Module 3	0.0384013181159681
Nlrc3	Module 3	0.0382008675093846
Dgka	Module 3	0.0369467623328677
Rasa4	Module 3	0.0346158949191801
Galnt17	Module 3	0.0302005815079803
Cfap74	Module 3	0.0232678468347226
Adcy10	Module 3	0.0217880757055843
Psen2	Module 3	0.0212711170324032
Krt24	Module 3	0.0203657416202373
Gm17494	Module 3	0.0170372451587759
Agmo	Module 3	0.0125594374499401
Neb	Module 3	0.00210402600722494
Cntn5	Module 4	0.712253610803797
Rtl4	Module 4	0.643977708730927
Schip1	Module 4	0.63662916084684
Zfp804a	Module 4	0.604195553597501
Trpc5	Module 4	0.602625414284123
Grik2	Module 4	0.57697598826015
Galntl6	Module 4	0.575355826931497
Cntn4	Module 4	0.573502332833853
Lrrtm4	Module 4	0.567637138175824
Slc35f1	Module 4	0.559148491043742
Nrg1	Module 4	0.537960627218084
Sntg1	Module 4	0.537110426468515
Nlgn1	Module 4	0.53391210566984
Zfp804b	Module 4	0.533017212081085
A330015K06Rik	Module 4	0.516322567948
Syt1	Module 4	0.513895355078895
Ntm	Module 4	0.489106302982596
Unc5c	Module 4	0.485981196748805
Kcnab1	Module 4	0.483644003687156
Pcdh7	Module 4	0.479155140258345
Plcl1	Module 4	0.461328107191034
Il1rapl1	Module 4	0.457301926387117
Tox	Module 4	0.45069203568702
Hdac9	Module 4	0.45018808546531
Il1rapl2	Module 4	0.448850286485454
Cadm2	Module 4	0.443416032769389
Dcc	Module 4	0.437663019034062
Ptprr	Module 4	0.435409875421319
Celf2	Module 4	0.427580324028487
Pde3a	Module 4	0.421101327421726
Cadps2	Module 4	0.415487353740119
Lrfn5	Module 4	0.406586863371726
Synpr	Module 4	0.397322431102601
Fam189a1	Module 4	0.397103316461872
Pde4b	Module 4	0.391666240698626
Gm26871	Module 4	0.384586698757292
Col23a1	Module 4	0.378614573917044
Map7	Module 4	0.378060840416314
Plppr1	Module 4	0.375514758863137
Macrod2	Module 4	0.374339720863766
Thrb	Module 4	0.374154990813556
Dab1	Module 4	0.371477323542037
Cadm1	Module 4	0.370904126614401
Cdh13	Module 4	0.370433910401417
Drp2	Module 4	0.370329462508735
Arid5b	Module 4	0.368348744376081
Esr1	Module 4	0.367421214104192
Nrxn3	Module 4	0.366937090579295
Csmd1	Module 4	0.362389510816796
Plxna2	Module 4	0.358679099778341
Bace2	Module 4	0.356799780491746
Dscaml1	Module 4	0.351699699216705
Prr16	Module 4	0.351243359563868
St18	Module 4	0.350999322920663
Nckap5	Module 4	0.350194395447817
Ptprm	Module 4	0.349165400930052
Grin2b	Module 4	0.346488461399382
Rasgef1a	Module 4	0.343419847736673
Ndst4	Module 4	0.339203644939106
Gm46102	Module 4	0.338773899414589
Ryr3	Module 4	0.336919266649086
Galnt14	Module 4	0.335395739034591
Fat3	Module 4	0.334421613094406
Ankfn1	Module 4	0.333410553822173
Cntn6	Module 4	0.330704892134825
Csmd3	Module 4	0.329666414171085
Sox5	Module 4	0.329349275828273
D030068K23Rik	Module 4	0.328245369072067
Nebl	Module 4	0.324601994001531
Nkain2	Module 4	0.324531473875164
Pbx1	Module 4	0.324355980775689
Ppfia2	Module 4	0.320292867646776
Eda	Module 4	0.317651961330655
Mef2c	Module 4	0.317247469226274
B020031H02Rik	Module 4	0.315577963614817
Pdzrn4	Module 4	0.315427808350186
Olfm3	Module 4	0.312752819445422
Limch1	Module 4	0.312372747063165
Gas7	Module 4	0.309442779590335
Hcrtr2	Module 4	0.307659576566958
Tshz2	Module 4	0.303620657056506
Lrrtm3	Module 4	0.303210882864613
Phactr1	Module 4	0.29994338062726
6030443J06Rik	Module 4	0.29776949538494
Phkb	Module 4	0.29764598354958
Efnb2	Module 4	0.294800012710716
Htr4	Module 4	0.294715347233743
Nrp2	Module 4	0.294509200830532
Nell1	Module 4	0.294432739160619
Epb41l4b	Module 4	0.29285244760246
Grm1	Module 4	0.291183112243419
Magi2	Module 4	0.290541736996004
Thsd7b	Module 4	0.289611948406029
Map3k15	Module 4	0.288759713120887
Anks1b	Module 4	0.2886657568603
Adamts18	Module 4	0.288557011114511
Gm15520	Module 4	0.288484590693786
Dpy19l1	Module 4	0.28835573514207
Sh3rf3	Module 4	0.287087221901528
Ncald	Module 4	0.286808656770506
Tnxb	Module 4	0.280448089360768
Ildr2	Module 4	0.279783251657286
Agbl4	Module 4	0.272920129111282
Gabrb1	Module 4	0.271191552095944
Pde2a	Module 4	0.270966042086737
Gm16083	Module 4	0.270089284736099
Gnai1	Module 4	0.269448568960565
Ctnna3	Module 4	0.2680099925822
Npas2	Module 4	0.265284775294346
Sox1ot	Module 4	0.263983559658066
Vwc2	Module 4	0.263974721346067
Slit1	Module 4	0.259694624032629
Minar1	Module 4	0.259423887756083
Nxph1	Module 4	0.25939367123588
Ptprz1	Module 4	0.258977406890786
Pde9a	Module 4	0.253848683913692
Gm45680	Module 4	0.253799746725946
Ctdspl	Module 4	0.253612422928349
Spats2l	Module 4	0.252546391791026
Igf1r	Module 4	0.252333388470943
Gnal	Module 4	0.252219793415685
Gm48321	Module 4	0.252042046005764
Gm49876	Module 4	0.250956603369148
Pou6f2	Module 4	0.250083919786344
Lhfpl3	Module 4	0.249726453431124
Pcdh11x	Module 4	0.249153299607176
Meg3	Module 4	0.247873399173721
Clmn	Module 4	0.246732543599883
Spag16	Module 4	0.246546871606547
Spata13	Module 4	0.245413127420323
Glp2r	Module 4	0.243792662965171
Plekha7	Module 4	0.243429980897716
Btbd11	Module 4	0.243416946195608
Dmd	Module 4	0.240870504245973
Crhr1	Module 4	0.240172957963467
Corin	Module 4	0.2393070895882
Gabrg3	Module 4	0.23860085938747
Rapgef4	Module 4	0.238257790553392
Zfp462	Module 4	0.237771865903777
Hs6st2	Module 4	0.237439061447239
Adamtsl3	Module 4	0.236371791919344
Agtr1a	Module 4	0.236339418262234
Otof	Module 4	0.236118393741885
Fam184b	Module 4	0.235986567597696
Gria3	Module 4	0.235535697861325
Cacng3	Module 4	0.234640233527113
A730090N16Rik	Module 4	0.23287965164208
Ano6	Module 4	0.231551098713894
2610316D01Rik	Module 4	0.231129626097684
Sdk1	Module 4	0.230680669307864
Zfp618	Module 4	0.230332687306779
Arl15	Module 4	0.230091738698394
Gm48249	Module 4	0.229079925304434
Vwa5b2	Module 4	0.227187466266046
Cald1	Module 4	0.226556650689064
Gabra4	Module 4	0.225927083349132
Prickle2	Module 4	0.224086497221537
Pcbp3	Module 4	0.223003556888617
Zbtb7c	Module 4	0.222634199839707
Cdh11	Module 4	0.222512597253786
Tex47	Module 4	0.220850401037982
Kcnh8	Module 4	0.220782112845704
Nos1	Module 4	0.218778244621751
Dock4	Module 4	0.218430608183174
Ppm1h	Module 4	0.218416381069933
Hs3st5	Module 4	0.21760382291221
Dtna	Module 4	0.216650439679121
Gm50368	Module 4	0.216252491707978
Pls1	Module 4	0.214193760771733
Arhgef9	Module 4	0.213875050916581
Plekhg1	Module 4	0.213743942032043
Neto2	Module 4	0.212222932773986
Ripor2	Module 4	0.21214202667276
Sidt1	Module 4	0.211422312997577
Nek10	Module 4	0.209819356536634
Cplx2	Module 4	0.209236417073059
Fam171b	Module 4	0.208291789254435
Pcdh19	Module 4	0.205503304769073
L3mbtl1	Module 4	0.204299969902625
Plagl1	Module 4	0.203802544271975
Cap2	Module 4	0.202995910865011
Tiam1	Module 4	0.201663014097842
Samd5	Module 4	0.201280280376392
4932441J04Rik	Module 4	0.199957450545014
Cacna2d2	Module 4	0.197910558736742
Col9a3	Module 4	0.197815456012208
Iqgap2	Module 4	0.197802246333216
Fgfr1	Module 4	0.19645831703213
Ano1	Module 4	0.196376025984065
Antxr1	Module 4	0.195752959519093
Sema5a	Module 4	0.194542547681971
Plppr5	Module 4	0.192669021492473
Plcb4	Module 4	0.191223246477303
Six3os1	Module 4	0.190304011233351
Tmtc4	Module 4	0.188979320889533
Necab2	Module 4	0.188695658044253
Tspan5	Module 4	0.187846603504989
Hip1	Module 4	0.187069850776422
T2	Module 4	0.186509037471201
Large1	Module 4	0.18448250553309
Flrt3	Module 4	0.184239635519747
Pard3b	Module 4	0.184145995980296
Asb4	Module 4	0.178786293897681
Gm50138	Module 4	0.177835228942987
Parp8	Module 4	0.177525685189728
Gm49878	Module 4	0.177438662324261
Cpne5	Module 4	0.176923628030856
Gm15689	Module 4	0.17670844083016
Chst11	Module 4	0.176389453005413
Stum	Module 4	0.176353358527471
Naaladl2	Module 4	0.176317513148735
Mthfs	Module 4	0.174506494008757
Tmem26	Module 4	0.172833396374533
Shroom2	Module 4	0.171847103327247
Hpse2	Module 4	0.169599742526052
Gm50270	Module 4	0.168360847741902
Gm13481	Module 4	0.164233379454211
Tanc2	Module 4	0.163261179073883
Tmeff1	Module 4	0.163249178936676
Unc80	Module 4	0.161975903506156
Enpp2	Module 4	0.161487272370975
Csmd2	Module 4	0.161252175853302
Gucy1a1	Module 4	0.156564807066547
Sh3pxd2a	Module 4	0.155530092552152
Mgat5	Module 4	0.154589807371569
Car8	Module 4	0.1535236647284
Gm49539	Module 4	0.152848480784532
Lmo2	Module 4	0.14872918306956
Arhgef6	Module 4	0.146932084361181
Frmd3	Module 4	0.144641743328588
Reps2	Module 4	0.143847407219852
Radil	Module 4	0.140696950080077
Smpd3	Module 4	0.138583718123097
Klhl13	Module 4	0.138104601497426
Phactr2	Module 4	0.13723829165136
Kcnk13	Module 4	0.13623512020825
Fxyd6	Module 4	0.135321953334668
Syne1	Module 4	0.134385850712851
Gm42948	Module 4	0.133970529506435
Nxpe4	Module 4	0.13223561519015
Lrrc8c	Module 4	0.126079932180334
Abcc8	Module 4	0.123102153347963
Dsel	Module 4	0.119563052065107
Gm45159	Module 4	0.11449563659853
Bcat1	Module 4	0.112946284804549
9530059O14Rik	Module 4	0.109230168020666
Hddc2	Module 4	0.0933837686842892
Gm29571	Module 4	0.0650707515852691
Pde10a	Module 5	0.640296333009526
Oxr1	Module 5	0.581355637547832
Syndig1	Module 5	0.546387410329743
Lepr	Module 5	0.546093952979159
Asap1	Module 5	0.517397309272793
Sv2c	Module 5	0.514370424472217
Cpe	Module 5	0.508734088078244
Adcy2	Module 5	0.49719539957157
N4bp2l1	Module 5	0.487480542756153
Ncoa2	Module 5	0.485090055109301
Slc35f3	Module 5	0.480125954561263
Ell2	Module 5	0.478795796923341
Fndc3a	Module 5	0.460529923592628
Pak3	Module 5	0.460012542003053
Trim9	Module 5	0.434772184826636
Ghr	Module 5	0.423034282744134
Rad54l2	Module 5	0.409263803489871
Prkca	Module 5	0.399239015107246
Dmxl1	Module 5	0.391225446519948
Cop1	Module 5	0.389951392983287
Chd7	Module 5	0.388558617385102
2011-03-01	Module 5	0.361086528399735
Fyb2	Module 5	0.359519637452738
Phf8	Module 5	0.357146231935584
Gm3294	Module 5	0.35599245422258
Vat1l	Module 5	0.354104588957351
Dock10	Module 5	0.352428623920402
Pex5l	Module 5	0.351556834295918
Klf12	Module 5	0.348320889366053
Herc2	Module 5	0.342667042996837
Sez6l	Module 5	0.342324000395889
Fras1	Module 5	0.338565532719313
Clvs1	Module 5	0.336517655391858
Vcl	Module 5	0.333316740742399
Gm12239	Module 5	0.328498746498146
Igsf11	Module 5	0.327505957631337
Rab3b	Module 5	0.325442789949172
Zwint	Module 5	0.322405552931942
Rorb	Module 5	0.315891646262571
Rmst	Module 5	0.313979175056239
Fam126b	Module 5	0.31339078593868
Lncpint	Module 5	0.312542543895352
Gm48747	Module 5	0.312537119476269
Psme4	Module 5	0.312319686997755
Foxo1	Module 5	0.312048215349053
Cds1	Module 5	0.310763737195011
Prrc2c	Module 5	0.307591967960086
Snap25	Module 5	0.307210424023882
Prkacb	Module 5	0.304919241597659
Rasgrf2	Module 5	0.30443006389269
Usp29	Module 5	0.304343500371985
Rhoj	Module 5	0.303017967137442
Sipa1l2	Module 5	0.301875442457642
Ankrd17	Module 5	0.296571192267156
Bbx	Module 5	0.296562080002549
Ptprn	Module 5	0.294247100902244
Fkbp5	Module 5	0.294053500663726
4930588A03Rik	Module 5	0.29335766065339
Susd6	Module 5	0.292305956581903
Carmil1	Module 5	0.290295910894658
Uhrf2	Module 5	0.290129809036754
Ift57	Module 5	0.28830287694569
Herc1	Module 5	0.286345608624775
Ap2b1	Module 5	0.285803036314947
Myof	Module 5	0.284483999851434
Sik3	Module 5	0.2825817888099
Zbtb16	Module 5	0.28162897704202
Grm5	Module 5	0.281144687689412
Sbf2	Module 5	0.280500124616463
Gnas	Module 5	0.27952592932337
Atxn10	Module 5	0.278404179211852
B4galt1	Module 5	0.276898862730198
Hcn1	Module 5	0.275949899762941
Mast4	Module 5	0.273240555059499
Spred1	Module 5	0.270563648170347
Xkr6	Module 5	0.268536147901552
Osbp2	Module 5	0.265606826929295
Nexmif	Module 5	0.265301800797384
Sf3b1	Module 5	0.265257897161915
Pde1c	Module 5	0.265101717079082
Kcnip1	Module 5	0.261677179637354
Cers6	Module 5	0.260049784150964
Stk38l	Module 5	0.259785337158241
Ptprk	Module 5	0.25932094288596
Agrp	Module 5	0.258543437354609
Gfra1	Module 5	0.25842283961331
Rasgrf1	Module 5	0.258342431603569
Ntrk2	Module 5	0.258118759445784
Glg1	Module 5	0.257733575496081
Samd4	Module 5	0.256711717496719
Ttc39c	Module 5	0.255031150552902
Fryl	Module 5	0.252096103965866
Wdfy1	Module 5	0.251836073682669
Lrrc1	Module 5	0.251498484602645
4930419G24Rik	Module 5	0.251047046266182
Npy	Module 5	0.25077766169653
Stt3b	Module 5	0.250240841843153
Hacd3	Module 5	0.24935108969036
2004-03-01	Module 5	0.2472389456591
Myrip	Module 5	0.246610930926687
Nmur2	Module 5	0.246047687572589
Unc5d	Module 5	0.245388389463356
BC005561	Module 5	0.243888750214682
Creb3l2	Module 5	0.243034647619821
Ppm1l	Module 5	0.242648263819315
Cnksr2	Module 5	0.241027533871824
N4bp2l2	Module 5	0.240179031164706
Osbpl6	Module 5	0.237040634045002
Lancl3	Module 5	0.236815165239649
Plekha5	Module 5	0.236433724185088
Atp11a	Module 5	0.230419697037411
Bcl2l1	Module 5	0.230193886071312
Ak5	Module 5	0.229606737298267
Adra1b	Module 5	0.228600593253565
P3h2	Module 5	0.225450390685191
Hs3st1	Module 5	0.224660850547895
Rab3c	Module 5	0.224150743727103
Phf20l1	Module 5	0.223042611965632
Tut4	Module 5	0.222649794899235
Cttnbp2nl	Module 5	0.222340171946252
Pcgf5	Module 5	0.221776181752634
Osbpl1a	Module 5	0.220488428253673
Ubr3	Module 5	0.220403101184634
Nfkbiz	Module 5	0.217514210033775
Gm37459	Module 5	0.217177034610433
Fam193a	Module 5	0.215974533074356
Fstl4	Module 5	0.215732563347137
Camk2d	Module 5	0.214742422264778
Map7d2	Module 5	0.21443500785708
Tmem178b	Module 5	0.212677156413249
Atp6v1b2	Module 5	0.210213405273366
Chka	Module 5	0.209988411963967
Noct	Module 5	0.20984741409237
Adamts6	Module 5	0.209145135666702
Nup98	Module 5	0.206762917589025
Stk40	Module 5	0.205572678071797
Tcaf1	Module 5	0.20452206135994
Abca5	Module 5	0.203348081239542
Gkap1	Module 5	0.203286248099283
Apbb2	Module 5	0.2016133313465
Klf9	Module 5	0.200926062956834
Zbtb20	Module 5	0.199725815486396
Usp15	Module 5	0.198080191772365
Cux1	Module 5	0.196363165013743
Rab3ip	Module 5	0.196194675941346
Spry2	Module 5	0.195984172922834
Lurap1l	Module 5	0.195204538102391
Rtn1	Module 5	0.193212565427161
Pja2	Module 5	0.192630828021543
Shisal2a	Module 5	0.192127175570039
B830012L14Rik	Module 5	0.192089125073148
Ralgapa1	Module 5	0.190741406735955
Gm16549	Module 5	0.190394267422488
Map2k3	Module 5	0.189220977013396
Nrip1	Module 5	0.188437498257688
Braf	Module 5	0.188423529162794
Sec24d	Module 5	0.187906335597076
Jak1	Module 5	0.18740926284345
Brd4	Module 5	0.187265170408351
Mid1	Module 5	0.187128347084338
Ap2a2	Module 5	0.187093294487556
Rin2	Module 5	0.186690650030981
Bard1	Module 5	0.186620976740431
Osbpl10	Module 5	0.185668778818023
Tnrc6a	Module 5	0.185184161401155
Arhgap44	Module 5	0.184861940838237
Cdc37l1	Module 5	0.183920418955576
Nf1	Module 5	0.183248130014564
Tpp2	Module 5	0.182995689042124
Malat1	Module 5	0.182986072335519
Cflar	Module 5	0.181382123152978
Atp10a	Module 5	0.180955507479923
Rbfox2	Module 5	0.180897415088214
Btaf1	Module 5	0.180323241127251
Slc7a14	Module 5	0.180026448394103
Acsl4	Module 5	0.179431152861887
Elmod1	Module 5	0.179427519596395
Tmeff2	Module 5	0.178722671001219
4931406P16Rik	Module 5	0.177848916228928
Hnrnpu	Module 5	0.177475374452436
5330439M10Rik	Module 5	0.177385359100894
Sec14l1	Module 5	0.17704443537919
Ap3m1	Module 5	0.176267833642782
Zfp46	Module 5	0.176122924384008
Btrc	Module 5	0.175581130294092
Ranbp2	Module 5	0.175470835861703
Ankrd11	Module 5	0.174550399442098
Dpm1	Module 5	0.174432256360704
Ddx50	Module 5	0.173706623047066
Ppm1d	Module 5	0.173632414901
Gfod1	Module 5	0.173071510043561
Pdzd8	Module 5	0.172880152154543
Creb5	Module 5	0.172657876091221
Notch4	Module 5	0.171616425652452
Arih1	Module 5	0.171452237286809
Nfxl1	Module 5	0.170681654198871
Gm22146	Module 5	0.170227467874331
Ap1g1	Module 5	0.169983832847268
Mon2	Module 5	0.169270861837386
Atp2a2	Module 5	0.168884926640213
Tomm70a	Module 5	0.167232324860548
Sh2d5	Module 5	0.167153952985657
Rad18	Module 5	0.166929795962621
Uhrf1bp1l	Module 5	0.166908187598584
Zfhx2os	Module 5	0.166827150789142
Farp1	Module 5	0.166220976231142
Hhat	Module 5	0.164337368752945
Mprip	Module 5	0.164138156632451
Hhip	Module 5	0.163494947258162
Ppp1r13b	Module 5	0.163057958694002
Dst	Module 5	0.162175404933547
Col4a3bp	Module 5	0.162097055548248
Celf4	Module 5	0.161951497596781
Jarid2	Module 5	0.161372709848774
Rbbp7	Module 5	0.160678405693466
Rel	Module 5	0.160601251745866
Ccnl1	Module 5	0.160278461586463
Mdm1	Module 5	0.160129339269686
Rtn4	Module 5	0.159811182854902
Med14	Module 5	0.159766371668806
Gm28379	Module 5	0.159082255244329
Rtl1	Module 5	0.158896081954424
Lims1	Module 5	0.158522694396812
Cnot6l	Module 5	0.158334979531779
Usp47	Module 5	0.158178297008744
Ndel1	Module 5	0.157552331211812
Dgkd	Module 5	0.157171488811656
Trak2	Module 5	0.157008635005531
Tulp4	Module 5	0.156896882529538
Inpp5a	Module 5	0.156221476433751
Synj1	Module 5	0.156120647746916
Atf2	Module 5	0.156055983719352
Rapgef2	Module 5	0.1553114227918
Dennd5b	Module 5	0.155266567677203
Itch	Module 5	0.154687004091546
Cab39	Module 5	0.154099647956401
Cyp4v3	Module 5	0.154039085330231
Palld	Module 5	0.153845661555094
Ppm1b	Module 5	0.153729648715648
Pde8a	Module 5	0.153422319852669
Lnpep	Module 5	0.153159010942079
Bmyc	Module 5	0.153032609733013
Syndig1l	Module 5	0.152681388182673
Gmeb2	Module 5	0.152041545663609
Gbe1	Module 5	0.151483760222751
Slc7a6	Module 5	0.150680928572878
Cul3	Module 5	0.150626671266932
1500009L16Rik	Module 5	0.149740544685987
2008-03-01	Module 5	0.149284329867403
Gm17190	Module 5	0.149069040669535
Fbxw11	Module 5	0.14738940937499
Srxn1	Module 5	0.146879507518153
Uty	Module 5	0.146674931529957
Plod2	Module 5	0.146324192979581
Kras	Module 5	0.146100856535533
Cftr	Module 5	0.146029475274389
Il1r1	Module 5	0.14597893653174
Enox2	Module 5	0.145970941156002
Ube2k	Module 5	0.145842909868623
Tigd2	Module 5	0.145281858317616
Clec16a	Module 5	0.144723377184958
Slc25a3	Module 5	0.143782541931233
D930016D06Rik	Module 5	0.143422595111966
Morf4l2	Module 5	0.143330935416556
Smg7	Module 5	0.142875197845559
Rbms3	Module 5	0.142677596687324
Riok1	Module 5	0.142334350926015
Camk2n2	Module 5	0.142163519895896
Gm15518	Module 5	0.141822459228841
Wapl	Module 5	0.141363598446205
Aff1	Module 5	0.140800964468739
Gm11817	Module 5	0.140689579223049
Snx1	Module 5	0.140373918741666
Tm9sf3	Module 5	0.13991245937324
Arid4b	Module 5	0.138470332831299
1600010M07Rik	Module 5	0.137155854558134
Syn1	Module 5	0.136329446825976
Hectd1	Module 5	0.136205650298218
2900026A02Rik	Module 5	0.136034079530098
Smg1	Module 5	0.135862460316521
Mir22hg	Module 5	0.135837853012489
Klhl7	Module 5	0.135708442284431
Rab3gap1	Module 5	0.135660800566819
Ptpn12	Module 5	0.135522299352602
Cast	Module 5	0.135110853445659
Ppargc1a	Module 5	0.134901910582728
Pafah1b1	Module 5	0.13489754840464
Kdm2a	Module 5	0.134012579460043
Mdh1	Module 5	0.133763465528322
Baalc	Module 5	0.13353119163765
Wee1	Module 5	0.133022105792089
Ezr	Module 5	0.132600419905063
Nck2	Module 5	0.132488580156029
Hivep3	Module 5	0.132461155476679
Htt	Module 5	0.132256357536177
Rnf216	Module 5	0.131015883634556
Smad1	Module 5	0.130999910674623
Tmem165	Module 5	0.130992002650008
Usp9x	Module 5	0.130835808933076
Slc25a25	Module 5	0.130787526151073
Tra2b	Module 5	0.130040789831257
Dlat	Module 5	0.129869691549843
Magi3	Module 5	0.129719069543462
Orc2	Module 5	0.129527608444896
Rbp4	Module 5	0.129480982441489
Gm13986	Module 5	0.12903557175291
Arrb1	Module 5	0.128971899165685
Ppme1	Module 5	0.128879031973378
Peli2	Module 5	0.128841421353177
Xpr1	Module 5	0.12846728198406
Mfn1	Module 5	0.128406981529858
Glyr1	Module 5	0.128128262119111
Cyp51	Module 5	0.127839047192472
Mia3	Module 5	0.127435307623618
Itga8	Module 5	0.127061124118836
Mapkapk3	Module 5	0.12631602354428
Sec24a	Module 5	0.126301510508125
Ube2h	Module 5	0.125898392039894
L3mbtl3	Module 5	0.124889674686248
Mnat1	Module 5	0.124790927568423
Pnpla8	Module 5	0.124630360208648
Slc20a1	Module 5	0.124240439893291
Tro	Module 5	0.123997263991997
Supt6	Module 5	0.123753232506521
Hipk2	Module 5	0.123531938956288
Rasa2	Module 5	0.123464992831085
Ubxn4	Module 5	0.123293304573877
Actr10	Module 5	0.12326550646096
Wac	Module 5	0.122750398141622
Atxn2	Module 5	0.122713342642991
Cdk12	Module 5	0.122636366261903
Dlk1	Module 5	0.121760751809295
Mtmr1	Module 5	0.121611824871166
Pds5a	Module 5	0.1213248031428
Ccar1	Module 5	0.121144559050351
Trim44	Module 5	0.120960957965109
Hdlbp	Module 5	0.120121914268458
Prdx2	Module 5	0.120039093445301
Ago3	Module 5	0.119893762313835
Gm14862	Module 5	0.119774559992912
Arpc2	Module 5	0.119624643713875
Chd1	Module 5	0.119591403879892
Ogfrl1	Module 5	0.119224302305765
Sf3b3	Module 5	0.119086714113154
Nudt10	Module 5	0.118986897057568
Dnm1l	Module 5	0.118826010480905
Rabgap1	Module 5	0.118402829527686
Prkar1a	Module 5	0.118283444551982
Ppp2r5a	Module 5	0.11823451506283
Armcx3	Module 5	0.118122982879281
Ythdc2	Module 5	0.117586715883004
Ube2f	Module 5	0.11703086986457
Rab2a	Module 5	0.116670344137308
Ube2g1	Module 5	0.116556208461843
Cnot6	Module 5	0.11652979419263
Rbms2	Module 5	0.116088420936861
Hnrnph1	Module 5	0.116083860095027
Fyttd1	Module 5	0.115987733187226
Copa	Module 5	0.115766385756758
Ddhd1	Module 5	0.115582778619917
Abhd2	Module 5	0.115564571482963
Ssu72	Module 5	0.115190209648212
Med13	Module 5	0.115153592805555
Efr3b	Module 5	0.114966798145863
Larp1	Module 5	0.11430746867954
Stau1	Module 5	0.11294048631736
Txlng	Module 5	0.112886734812266
Kif5b	Module 5	0.112875574045153
Jund	Module 5	0.112532288720897
Aebp2	Module 5	0.112212796603983
Rbm26	Module 5	0.112135002696326
Mapk6	Module 5	0.112099511475674
Gmeb1	Module 5	0.111549550581731
Casc3	Module 5	0.110944997655933
Wrnip1	Module 5	0.110768691249996
Nop58	Module 5	0.110651639558941
Csde1	Module 5	0.109541049948812
Tmem39a	Module 5	0.10903120132088
[truncated: 1,377 more rows]

## Sheet: Supp Table 5
gene	description
chst3	6S-CS sulfotransferase
chst7
chst11	4S-CS sulfotransferase
chst12
chst13
chst14
UST	2S-CS sulfotransferase
chst15	4S6S-CS sulfotranferase
ACAN	aggrecan, CSPG1
VCAN	versican, CSPG2
NCAN	neuroscan, CSPG3
BCAN	brevican, CSPG7
CSPG4	NG4
CSPG5	neuroglycan C
BGN	biglycan, CS/HSPG
DCN	decorin, CS/HSPG
PTPRZ1	phosphacan
DSE	dermatan sulfate epimerase
DseI	CS synthesis genes
chsy1
chsy2
chsy3
chpf
chpf2
csgalnact1
csgalnact2
b3gat3	linker genes
b3falt6
b4falt7
xylt2
HAPLN1	stabilizer genes / glycoproteins
HAPLN4
HAS1
HAS2
HAS3
TnR

## Sheet: Supp Table 6
Contrast name	Contrast formula	Meaning
obob5v5	FGF1.Day5.obob - Veh_PF.Day5.obob	FGF1 response in obob at Day 5
obob14v14	FGF1.Day14.obob - Veh_PF.Day14.obob	FGF1 response in obob at Day 14
obobBL6	((Veh_PF.Day5.BL6+Veh_PF.Day14.BL6)/2) - ((Veh_PF.Day5.obob+Veh_PF.Day14.obob)/2)	Difference in Leprob/ob and wildtype animals receiving vehicle irrespective of day.
obobBL6d5	Veh_PF.Day5.obob - Veh_PF.Day5.BL6	Difference in Leprob/ob and wildtype animals receiving vehicle at Day 5
obobBL6d14	Veh_PF.Day14.obob - Veh_PF.Day14.BL6	Difference in Leprob/ob and wildtype animals receiving vehicle at Day 14
BL6d5d14	Veh_PF.Day5.BL6-Veh_PF.Day14.BL6	Difference in Day 5 and Day 14 in wildtype animals receiving vehicle
obobVeh_PFd5d14	Veh_PF.Day5.obob-Veh_PF.Day14.obob	Difference in Day 5 and Day 14 in Veh-ob animals receiving vehicle
